# Supplementary material for: Cytenamide acetic acid solvate
Source: Acta Crystallogr Sect E Struct Rep Online. 2008 May 30;64(Pt 6):o1175–6. doi: 10.1107/S160053680801550X (PMC2961612; doi:10.1107/S160053680801550X)
Supplement: Supplementary file 1 [file e-64-o1175-sup1.cif]

##############################################################################
###                                                                        ###
###        Electronic paper (Acta Crystallographica Section E)             ###
###                                                                        ###
##############################################################################
#                                                                            #
# This CIF contains the data in a paper accepted for publication in Acta     #
# Crystallographica Section E. It conforms to the requirements of Notes      #
# for Authors for Section E, and has been peer reviewed under the auspices   #
# of the IUCr Commission on Journals.                                        #
#                                                                            #
# Full details of the Crystallographic Information File format               #
# are given in the paper "The Crystallographic Information File (CIF):       #
# a New Standard Archive File for Crystallography" by S. R. Hall, F. H.      #
# Allen and I. D. Brown [Acta Cryst. (1991), A47, 655-685].                  #
#                                                                            #
# The current version of the core CIF dictionary is obtainable from          #
# ftp://ftp.iucr.org/pub/cif_core.dic. The current version number is 2.4.    #
#                                                                            #
# Software is freely available for graphical display of the structure(s) in  #
# this CIF.  For information consult the CIF home page http://www.iucr.org/  #
# cif/home.html                                                              #
#                                                                            #
# This file may be used for bona fide research purposes within the           #
# scientific community so long as proper attribution is given to the journal # 
# article from which it was obtained.                                        #
#                                                                            #
##############################################################################
                                             
data_I
_audit_creation_method     CRYSTALS_ver_12.85
_chemical_name_systematic
;
5H-dibenzo[a,d]cycloheptatriene-5-carboxamide ethanoic acid solvate
;
_chemical_name_common     'cytenamide acetic acid solvate'
_chemical_formula_moiety     'C16 H13 N O, C2 H4 O2'
_chemical_formula_sum     'C18 H17 N1 O3'
_chemical_formula_iupac     'C16 H13 N O, C2 H4 O2'
_chemical_formula_weight     295.34
_symmetry_cell_setting     monoclinic
_symmetry_space_group_name_H-M     'P 21/c'
_symmetry_space_group_name_Hall     '-P 2ybc'
loop_
    _symmetry_equiv_pos_as_xyz
    'x,y,z'
    '-x,-y,-z'
    '-x,y+1/2,-z+1/2'
    'x,-y+1/2,z+1/2'
_cell_length_a     5.8726(17)
_cell_length_b     14.418(3)
_cell_length_c     18.182(4)
_cell_angle_alpha     90
_cell_angle_beta     95.13(2)
_cell_angle_gamma     90
_cell_volume     1533.3(6)
_cell_formula_units_Z     4
_cell_measurement_reflns_used     3006
_cell_measurement_theta_min     3
_cell_measurement_theta_max     26
_cell_measurement_temperature     160
_exptl_crystal_description     'needle'
_exptl_crystal_colour     'colourless'
_exptl_crystal_size_max     0.44
_exptl_crystal_size_mid     0.09
_exptl_crystal_size_min     0.06
_exptl_crystal_density_diffrn     1.279
_exptl_crystal_density_meas     ?
_exptl_crystal_density_method     'not measured'
_exptl_crystal_F_000     624
_exptl_absorpt_coefficient_mu     0.087
_exptl_absorpt_correction_type     multi-scan
_exptl_absorpt_process_details
;
(CrysAlis RED; Oxford Diffraction, 2007)
;
_exptl_absorpt_correction_T_min     0.84
_exptl_absorpt_correction_T_max     0.99
_diffrn_ambient_temperature     160
_diffrn_radiation_type     'Mo K\a'
_diffrn_radiation_wavelength     0.71073
_diffrn_radiation_monochromator     'graphite'
_diffrn_measurement_device_type     'Oxford Diffraction Gemini'
_diffrn_measurement_device     ?
_diffrn_measurement_method     \w
_diffrn_detector_area_resol_mean     15.9745
_diffrn_reflns_number     16235
_diffrn_reflns_av_R_equivalents     0.0654
_diffrn_reflns_theta_min     2.656
_diffrn_reflns_theta_max     25.233
_diffrn_reflns_theta_full     25.233
_diffrn_measured_fraction_theta_max     0.999
_diffrn_measured_fraction_theta_full     0.999
_diffrn_reflns_limit_h_min     -7
_diffrn_reflns_limit_h_max     7
_diffrn_reflns_limit_k_min     -17
_diffrn_reflns_limit_k_max     17
_diffrn_reflns_limit_l_min     -21
_diffrn_reflns_limit_l_max     21
_diffrn_reflns_reduction_process
;
 Scaled and merged with SORTAV
 R.H. Blessing, (1987) Cryst. Rev. 1, 3-58
 R.H. Blessing, (1989) J. Appl. Cryst. 22, 396-397
;
_diffrn_standards_number     0
_diffrn_standards_interval_count     0
_diffrn_standards_interval_time     0
_diffrn_standards_decay_%     0
_reflns_number_total     2759
_reflns_number_gt     2025
_reflns_threshold_expression     I>2\s(I)
_refine_ls_structure_factor_coef     Fsqd
_refine_ls_matrix_type     full
_refine_ls_R_factor_all     0.1235
_refine_ls_R_factor_gt     0.0890
_refine_ls_wR_factor_all     0.1480
_refine_ls_wR_factor_gt     0.1384
_refine_ls_wR_factor_ref     0.1480
_refine_ls_goodness_of_fit_ref     1.0816
_refine_ls_number_reflns     2759
_refine_ls_number_parameters     199
_refine_ls_number_restraints     0
_refine_ls_hydrogen_treatment     constr
_refine_ls_weighting_scheme     calc
_refine_ls_weighting_details
;
Method= Modified Sheldrick
w=1/[\s^2^(F^2^) + 3.15P],
where P=(max(Fo^2^,0) + 2Fc^2^)/3
;
_atom_sites_solution_hydrogens     geom
_atom_sites_solution_primary     direct
_refine_ls_shift/su_max     0.000156
_refine_diff_density_max     0.43
_refine_diff_density_min     -0.37
_refine_ls_extinction_method     'None'
loop_
    _atom_type_symbol
    _atom_type_scat_dispersion_real
    _atom_type_scat_dispersion_imag
    _atom_type_scat_source
    C 0.0033 0.0016 'International Tables Vol C 4.2.6.8 and 6.1.1.4'
    H 0.0000 0.0000 'International Tables Vol C 4.2.6.8 and 6.1.1.4'
    O 0.0106 0.0060 'International Tables Vol C 4.2.6.8 and 6.1.1.4'
    N 0.0061 0.0033 'International Tables Vol C 4.2.6.8 and 6.1.1.4'
_computing_data_collection
;
CrysAlis CCD (Oxford Diffraction, 2007)
;
_computing_cell_refinement
;
CrysAlis CCD (Oxford Diffraction, 2007)
;
_computing_data_reduction
;
CrysAlis RED (Oxford Diffraction, 2007)
;
_computing_structure_solution     'SIR92 (Altomare <i>et al.</i>,  1994)'
_computing_structure_refinement     'CRYSTALS (Betteridge <i>et al.</i>,  2003)'
_computing_molecular_graphics
                              'PLATON (Spek, 2003) and ORTEP-3 (Farrugia, 1997)'
_computing_publication_material     'PLATON (Spek, 2003)'
loop_
    _atom_site_type_symbol
    _atom_site_label
    _atom_site_fract_x
    _atom_site_fract_y
    _atom_site_fract_z
    _atom_site_U_iso_or_equiv
    _atom_site_adp_type
    _atom_site_occupancy
    _atom_site_disorder_assembly
    _atom_site_disorder_group
    C C1 0.8743(7) 0.1556(2) 0.5586(2) 0.0377 Uani 1.0000 . .
    C C2 1.0683(7) 0.2065(3) 0.52488(19) 0.0394 Uani 1.0000 . .
    H H2 1.2072 0.1709 0.5395 0.0464 Uiso 1.0000 . .
    C C3 1.0494(7) 0.2106(2) 0.4415(2) 0.0359 Uani 1.0000 . .
    H H3 0.3643 0.6194 0.8262 0.0919 Uiso 1.0000 . .
    C C4 1.2134(7) 0.1675(3) 0.4031(2) 0.0434 Uani 1.0000 . .
    H H4 1.3362 0.1355 0.4291 0.0517 Uiso 1.0000 . .
    C C5 1.2009(8) 0.1694(3) 0.3270(2) 0.0489 Uani 1.0000 . .
    H H5 1.3155 0.1417 0.3023 0.0588 Uiso 1.0000 . .
    C C6 1.0206(8) 0.2134(3) 0.2876(2) 0.0492 Uani 1.0000 . .
    H H6 1.0115 0.2146 0.2361 0.0589 Uiso 1.0000 . .
    C C7 0.8543(8) 0.2557(3) 0.3251(2) 0.0479 Uani 1.0000 . .
    H H7 0.7287 0.2834 0.2980 0.0554 Uiso 1.0000 . .
    C C8 0.8695(7) 0.2579(2) 0.4025(2) 0.0391 Uani 1.0000 . .
    C C9 0.7017(8) 0.3120(3) 0.4383(2) 0.0500 Uani 1.0000 . .
    H H9 0.5540 0.3138 0.4140 0.0595 Uiso 1.0000 . .
    C C10 0.7341(8) 0.3609(3) 0.5012(2) 0.0548 Uani 1.0000 . .
    H H10 0.6062 0.3933 0.5149 0.0651 Uiso 1.0000 . .
    C C11 0.9405(9) 0.3695(3) 0.5504(2) 0.0537 Uani 1.0000 . .
    C C12 0.9797(11) 0.4529(3) 0.5910(3) 0.0745 Uani 1.0000 . .
    H H12 0.8701 0.4989 0.5867 0.0940 Uiso 1.0000 . .
    C C13 1.1748(15) 0.4673(4) 0.6361(3) 0.1040 Uani 1.0000 . .
    H H13 1.1957 0.5230 0.6618 0.1120 Uiso 1.0000 . .
    C C14 1.3377(12) 0.3999(5) 0.6437(3) 0.0924 Uani 1.0000 . .
    H H14 1.4716 0.4096 0.6745 0.1038 Uiso 1.0000 . .
    C C15 1.3053(9) 0.3160(3) 0.6066(2) 0.0620 Uani 1.0000 . .
    H H15 1.4196 0.2700 0.6121 0.0709 Uiso 1.0000 . .
    C C16 1.1082(8) 0.3006(3) 0.5609(2) 0.0448 Uani 1.0000 . .
    C C17 0.6177(7) 0.5488(3) 0.8287(2) 0.0425 Uani 1.0000 . .
    C C18 0.8000(7) 0.5266(3) 0.7809(2) 0.0554 Uani 1.0000 . .
    H H18a 0.9163 0.5730 0.7854 0.0834 Uiso 1.0000 . .
    H H18b 0.8713 0.4698 0.7965 0.0835 Uiso 1.0000 . .
    H H18c 0.7432 0.5218 0.7303 0.0833 Uiso 1.0000 . .
    O O1 0.8339(5) 0.17284(18) 0.62261(13) 0.0490 Uani 1.0000 . .
    O O2 0.6154(5) 0.52248(18) 0.89214(14) 0.0484 Uani 1.0000 . .
    O O3 0.4556(5) 0.6020(2) 0.79594(15) 0.0614 Uani 1.0000 . .
    N N1 0.7638(6) 0.0891(2) 0.51942(16) 0.0425 Uani 1.0000 . .
    H H1N 0.7870 0.0813 0.4727 0.0503 Uiso 1.0000 . .
    H H2N 0.6669 0.0546 0.5419 0.0502 Uiso 1.0000 . .
loop_
    _atom_site_aniso_label
    _atom_site_aniso_U_11
    _atom_site_aniso_U_22
    _atom_site_aniso_U_33
    _atom_site_aniso_U_12
    _atom_site_aniso_U_13
    _atom_site_aniso_U_23
    C1 0.051(3) 0.0295(19) 0.030(2) -0.0027(18) -0.0055(18) 0.0048(16)
    C2 0.046(2) 0.038(2) 0.032(2) -0.0007(18) -0.0058(18) 0.0005(17)
    C3 0.049(2) 0.0252(18) 0.033(2) -0.0068(17) 0.0016(18) 0.0008(16)
    C4 0.056(3) 0.038(2) 0.036(2) -0.0023(19) -0.001(2) -0.0003(18)
    C5 0.061(3) 0.045(2) 0.041(2) -0.002(2) 0.009(2) -0.008(2)
    C6 0.075(3) 0.044(2) 0.028(2) -0.004(2) 0.002(2) 0.0015(18)
    C7 0.064(3) 0.040(2) 0.038(2) -0.002(2) -0.008(2) 0.0106(19)
    C8 0.052(3) 0.030(2) 0.035(2) -0.0051(18) 0.0013(19) 0.0049(16)
    C9 0.062(3) 0.038(2) 0.050(3) 0.004(2) 0.006(2) 0.013(2)
    C10 0.079(3) 0.030(2) 0.059(3) 0.008(2) 0.029(3) 0.012(2)
    C11 0.090(4) 0.038(2) 0.036(2) -0.014(2) 0.019(2) 0.0013(19)
    C12 0.141(5) 0.041(3) 0.049(3) -0.023(3) 0.046(3) -0.005(2)
    C13 0.207(9) 0.063(4) 0.049(3) -0.076(5) 0.053(5) -0.028(3)
    C14 0.138(6) 0.100(5) 0.042(3) -0.083(5) 0.027(3) -0.023(3)
    C15 0.082(4) 0.072(3) 0.032(2) -0.036(3) 0.007(2) -0.009(2)
    C16 0.066(3) 0.040(2) 0.029(2) -0.017(2) 0.006(2) 0.0005(17)
    C17 0.054(3) 0.034(2) 0.038(2) 0.0012(19) -0.007(2) -0.0052(18)
    C18 0.062(3) 0.055(3) 0.048(3) 0.004(2) 0.000(2) -0.010(2)
    O1 0.073(2) 0.0466(16) 0.0272(15) -0.0191(15) 0.0036(14) -0.0021(12)
    O2 0.064(2) 0.0436(16) 0.0359(16) 0.0114(14) -0.0044(14) 0.0061(13)
    O3 0.082(2) 0.067(2) 0.0351(16) 0.0330(18) 0.0035(15) 0.0077(14)
    N1 0.064(2) 0.0351(18) 0.0269(17) -0.0113(16) -0.0012(16) 0.0012(14)
loop_
    _geom_bond_atom_site_label_1
    _geom_bond_atom_site_label_2
    _geom_bond_site_symmetry_1
    _geom_bond_site_symmetry_2
    _geom_bond_distance
    _geom_bond_publ_flag
    O1 C1 . . 1.234(4) yes
    O2 C17 . . 1.216(5) yes
    O3 C17 . . 1.322(5) yes
    O3 H3 . . 0.8400 no
    N1 C1 . . 1.329(5) yes
    N1 H1N . . 0.8800 no
    N1 H2N . . 0.8800 no
    C1 C2 . . 1.529(6) no
    C2 C16 . . 1.516(6) no
    C2 C3 . . 1.511(5) no
    C3 C8 . . 1.397(5) no
    C3 C4 . . 1.386(6) no
    C4 C5 . . 1.379(5) no
    C5 C6 . . 1.379(6) no
    C6 C7 . . 1.382(6) no
    C7 C8 . . 1.403(5) no
    C8 C9 . . 1.455(6) no
    C9 C10 . . 1.343(5) no
    C10 C11 . . 1.446(6) no
    C11 C16 . . 1.400(7) no
    C11 C12 . . 1.419(6) no
    C12 C13 . . 1.364(10) no
    C13 C14 . . 1.362(10) no
    C14 C15 . . 1.390(8) no
    C15 C16 . . 1.381(6) no
    C2 H2 . . 0.9800 no
    C4 H4 . . 0.9500 no
    C5 H5 . . 0.9300 no
    C6 H6 . . 0.9300 no
    C7 H7 . . 0.9400 no
    C9 H9 . . 0.9400 no
    C10 H10 . . 0.9400 no
    C12 H12 . . 0.9200 no
    C13 H13 . . 0.9300 no
    C14 H14 . . 0.9300 no
    C15 H15 . . 0.9400 no
    C17 C18 . . 1.473(6) no
    C18 H18A . . 0.9500 no
    C18 H18B . . 0.9500 no
    C18 H18C . . 0.9500 no
loop_
    _geom_angle_atom_site_label_1
    _geom_angle_atom_site_label_2
    _geom_angle_atom_site_label_3
    _geom_angle_site_symmetry_1
    _geom_angle_site_symmetry_2
    _geom_angle_site_symmetry_3
    _geom_angle
    _geom_angle_publ_flag
    C17 O3 H3 . . . 111.00 no
    H1N N1 H2N . . . 122.00 no
    C1 N1 H1N . . . 120.00 no
    C1 N1 H2N . . . 118.00 no
    N1 C1 C2 . . . 118.5(3) yes
    O1 C1 N1 . . . 121.7(3) yes
    O1 C1 C2 . . . 119.7(3) yes
    C1 C2 C3 . . . 115.5(3) no
    C3 C2 C16 . . . 113.2(3) no
    C1 C2 C16 . . . 110.4(3) no
    C4 C3 C8 . . . 119.4(3) no
    C2 C3 C4 . . . 119.7(3) no
    C2 C3 C8 . . . 120.9(3) no
    C3 C4 C5 . . . 121.3(4) no
    C4 C5 C6 . . . 120.0(4) no
    C5 C6 C7 . . . 119.4(3) no
    C6 C7 C8 . . . 121.4(4) no
    C3 C8 C7 . . . 118.4(4) no
    C7 C8 C9 . . . 118.4(4) no
    C3 C8 C9 . . . 123.1(3) no
    C8 C9 C10 . . . 127.8(4) no
    C9 C10 C11 . . . 128.3(4) no
    C10 C11 C12 . . . 118.9(4) no
    C12 C11 C16 . . . 116.8(4) no
    C10 C11 C16 . . . 124.3(4) no
    C11 C12 C13 . . . 122.0(5) no
    C12 C13 C14 . . . 119.8(5) no
    C13 C14 C15 . . . 120.5(6) no
    C14 C15 C16 . . . 120.2(5) no
    C2 C16 C11 . . . 119.8(4) no
    C11 C16 C15 . . . 120.6(4) no
    C2 C16 C15 . . . 119.5(4) no
    C1 C2 H2 . . . 106.00 no
    C16 C2 H2 . . . 105.00 no
    C3 C2 H2 . . . 106.00 no
    C3 C4 H4 . . . 120.00 no
    C5 C4 H4 . . . 119.00 no
    C6 C5 H5 . . . 120.00 no
    C4 C5 H5 . . . 120.00 no
    C5 C6 H6 . . . 120.00 no
    C7 C6 H6 . . . 120.00 no
    C6 C7 H7 . . . 119.00 no
    C8 C7 H7 . . . 120.00 no
    C10 C9 H9 . . . 116.00 no
    C8 C9 H9 . . . 116.00 no
    C11 C10 H10 . . . 116.00 no
    C9 C10 H10 . . . 116.00 no
    C11 C12 H12 . . . 119.00 no
    C13 C12 H12 . . . 119.00 no
    C12 C13 H13 . . . 120.00 no
    C14 C13 H13 . . . 120.00 no
    C15 C14 H14 . . . 120.00 no
    C13 C14 H14 . . . 120.00 no
    C14 C15 H15 . . . 120.00 no
    C16 C15 H15 . . . 120.00 no
    O2 C17 C18 . . . 124.2(4) yes
    O3 C17 C18 . . . 113.1(3) yes
    O2 C17 O3 . . . 122.7(4) yes
    C17 C18 H18A . . . 110.00 no
    C17 C18 H18B . . . 110.00 no
    C17 C18 H18C . . . 112.00 no
    H18A C18 H18B . . . 107.00 no
    H18A C18 H18C . . . 109.00 no
    H18B C18 H18C . . . 109.00 no
loop_
    _geom_torsion_atom_site_label_1
    _geom_torsion_atom_site_label_2
    _geom_torsion_atom_site_label_3
    _geom_torsion_atom_site_label_4
    _geom_torsion_site_symmetry_1
    _geom_torsion_site_symmetry_2
    _geom_torsion_site_symmetry_3
    _geom_torsion_site_symmetry_4
    _geom_torsion
    _geom_torsion_publ_flag
    O1 C1 C2 C3 . . . . -157.1(3) no
    O1 C1 C2 C16 . . . . -27.1(5) no
    N1 C1 C2 C3 . . . . 27.5(5) no
    N1 C1 C2 C16 . . . . 157.4(3) no
    C1 C2 C3 C4 . . . . -116.5(4) no
    C1 C2 C3 C8 . . . . 64.0(4) no
    C16 C2 C3 C4 . . . . 114.9(4) no
    C16 C2 C3 C8 . . . . -64.6(5) no
    C1 C2 C16 C11 . . . . -67.0(5) no
    C1 C2 C16 C15 . . . . 110.0(4) no
    C3 C2 C16 C11 . . . . 64.2(5) no
    C3 C2 C16 C15 . . . . -118.8(4) no
    C2 C3 C4 C5 . . . . 179.6(4) no
    C8 C3 C4 C5 . . . . -0.8(6) no
    C2 C3 C8 C7 . . . . -177.0(4) no
    C2 C3 C8 C9 . . . . 5.2(5) no
    C4 C3 C8 C7 . . . . 3.5(5) no
    C4 C3 C8 C9 . . . . -174.3(4) no
    C3 C4 C5 C6 . . . . -1.1(7) no
    C4 C5 C6 C7 . . . . 0.3(7) no
    C5 C6 C7 C8 . . . . 2.5(7) no
    C6 C7 C8 C3 . . . . -4.4(6) no
    C6 C7 C8 C9 . . . . 173.5(4) no
    C3 C8 C9 C10 . . . . 33.2(6) no
    C7 C8 C9 C10 . . . . -144.6(4) no
    C8 C9 C10 C11 . . . . -2.4(7) no
    C9 C10 C11 C12 . . . . 149.6(5) no
    C9 C10 C11 C16 . . . . -30.0(7) no
    C10 C11 C12 C13 . . . . -177.3(5) no
    C16 C11 C12 C13 . . . . 2.4(8) no
    C10 C11 C16 C2 . . . . -5.9(6) no
    C10 C11 C16 C15 . . . . 177.2(4) no
    C12 C11 C16 C2 . . . . 174.4(4) no
    C12 C11 C16 C15 . . . . -2.5(6) no
    C11 C12 C13 C14 . . . . -0.8(9) no
    C12 C13 C14 C15 . . . . -0.9(9) no
    C13 C14 C15 C16 . . . . 0.8(8) no
    C14 C15 C16 C2 . . . . -175.9(4) no
    C14 C15 C16 C11 . . . . 1.0(7) no
loop_
    _geom_hbond_atom_site_label_D
    _geom_hbond_atom_site_label_H
    _geom_hbond_atom_site_label_A
    _geom_hbond_site_symmetry_A
    _geom_hbond_distance_DH
    _geom_hbond_distance_HA
    _geom_hbond_distance_DA
    _geom_hbond_angle_DHA
    _geom_hbond_publ_flag
    N1 H1N O2 4_554 0.88 2.27 2.888(4) 128 yes
    N1 H2N O2 3_646 0.88 2.18 3.018(4) 158 yes
    O3 H3 O1 3_656 0.84 1.73 2.565(4) 169 yes
data_global
_journal_date_recd_electronic     2008-05-09
_journal_date_accepted     2008-05-22
_journal_name_full     'Acta Crystallographica, Section E'
_journal_year     2008
_journal_volume     64
_journal_issue      6
_journal_page_first     o1175
_journal_page_last     o1176
_journal_paper_category     QO
_journal_coeditor_code     OM2234
_publ_contact_author_name     'Prof Alastair J. Florence'
_publ_contact_author_address
;
Solid-State Research Group
Strathclyde Institute of Pharmacy and Biomedical Sciences
The John Arbuthnott Building
University of Strathclyde
27 Taylor Street
Glasgow G4 0NR, U.K.
;
_publ_contact_author_email     alastair.florence@strath.ac.uk
_publ_contact_author_fax     '01415522562'
_publ_contact_author_phone     '01415484877'
_publ_section_title
;
Cytenamide acetic acid solvate
;
loop_
    _publ_author_name
    _publ_author_footnote
    _publ_author_address
    'Johnston, Andrea' .
;
Solid-State Research Group
Strathclyde Institute of Pharmacy and Biomedical Sciences
The John Arbuthnott Building
University of Strathclyde
27 Taylor Street
Glasgow G4 0NR
Scotland
;
    'Florence, Alastair J.' .
;
Solid-State Research Group
Strathclyde Institute of Pharmacy and Biomedical Sciences
The John Arbuthnott Building
University of Strathclyde
27 Taylor Street
Glasgow G4 0NR
Scotland
;
    'Fabianni, Francesca J. A.' .
;
University of G\"ottingen
GZG, Department of Crystallography
Goldschmidtstrasse 1
D-37077 G\"ottingen
Germany
;
    'Shankland, Kenneth' .
;
ISIS Facility
Rutherford Appleton Laboratory
Chilton
Didcot
Oxon OX11 0QX
England
;
    'Bedford, Colin T.' .
;
University College London
Department of Chemistry
20 Gordon Street
London WC1H 0AJ
England
;
