# Supplementary material for: Cytenamide acetic acid solvate
Source: Acta Crystallogr Sect E Struct Rep Online. 2008 May 30;64(Pt 6):o1175–6. doi: 10.1107/S160053680801550X (PMC2961612; doi:10.1107/S160053680801550X)
Supplement: Supplementary file 2 [file e-64-o1175-Isup2.hkl]

data_I
#  07ISIS052 in P2(1)/c                    
_audit_creation_date        07-11-09
_audit_creation_method      CRYSTALS 

_cell_length_a                    5.8726(17)
_cell_angle_alpha                 90
_cell_length_b                    14.418(3)
_cell_angle_beta                  95.13(2)
_cell_length_c                    18.182(4)
_cell_angle_gamma                 90

# NOTE Fc on scale of Fo,      3.40561
# Status flags: 
#    o - used in refinement 
#    < - excluded by I/sigmaI cutoff 
#    x - excluded for another reason  

loop_
_refln_index_h
_refln_index_k
_refln_index_l
_refln_F_squared_meas
_refln_F_squared_calc
_refln_F_squared_sigma
_refln_observed_status
   1   0   0   119530.11   118584.53      927.40 o
   2   0   0    16727.27    18215.55      328.16 o
   3   0   0     1814.35     1889.84      162.10 o
   4   0   0      863.22     1078.25      137.63 o
   5   0   0      409.24      296.66      127.72 o
   6   0   0      167.06       27.94      109.29 o
   7   0   0     -146.29       22.27      144.72 o
   1   1   0     3706.81     3558.03       64.96 o
   2   1   0     3636.38     3895.76       89.90 o
   3   1   0      336.46      525.11       53.66 o
   4   1   0     2505.07     2669.43       88.90 o
   5   1   0     1397.00     1223.28      143.05 o
   6   1   0     2715.20     2439.22      259.31 o
   7   1   0      -92.94       57.71      173.45 o
   0   2   0    48622.70    45955.08     1050.13 o
   1   2   0   111189.50   110948.91      875.20 o
   2   2   0      419.74      442.84       37.92 o
   3   2   0     3279.77     1491.91      100.12 o
   4   2   0       56.14        0.86      134.84 o
   5   2   0     3196.24     2397.05      154.71 o
   6   2   0      115.53       94.25       77.44 o
   1   3   0     1389.33     1245.40       38.29 o
   2   3   0     2262.43     2482.59       47.62 o
   3   3   0      808.93      629.53       42.27 o
   4   3   0     1106.52     1100.72       63.84 o
   5   3   0     5596.08     5213.43      454.27 o
   6   3   0      -90.91       64.41      162.04 o
   0   4   0      631.13      566.55       59.91 o
   1   4   0    25741.82    22655.62      304.08 o
   2   4   0     5509.42     5292.93       79.95 o
   3   4   0      249.55      290.97       37.80 o
   4   4   0     3001.90     3829.14      103.95 o
   5   4   0      525.75      294.62       66.03 o
   6   4   0      113.91       58.11      430.40 o
   1   5   0     4557.68     5246.19       94.41 o
   2   5   0     1960.51     1859.33       72.36 o
   3   5   0     2795.70     3158.78       68.48 o
   4   5   0      423.76      556.15       52.31 o
   5   5   0      214.64        0.06       70.74 o
   6   5   0      141.41       53.06      101.94 o
   0   6   0    17520.22    16021.44      688.08 o
   1   6   0     3296.13     3028.59       75.83 o
   2   6   0     9481.48     9853.65      135.37 o
   3   6   0      435.78      502.96       40.62 o
   4   6   0       48.67       25.43      230.94 o
   5   6   0       91.49       68.86      350.38 o
   6   6   0      232.86        1.35      121.66 o
   1   7   0    37231.08    36226.72      641.86 o
   2   7   0      970.38      828.43       51.11 o
   3   7   0      650.19      653.76       52.35 o
   4   7   0     1181.02     1359.79       61.81 o
   5   7   0      306.32      221.74      105.36 o
   6   7   0      319.54      247.90       86.75 o
   0   8   0     5741.89     5705.00      300.70 o
   1   8   0     1246.50     1520.02       61.98 o
   2   8   0     2656.43     2243.57       72.30 o
   3   8   0     1012.18     1065.01       58.80 o
   4   8   0      635.97      408.83       64.50 o
   5   8   0      133.64       69.10      110.03 o
   6   8   0      108.39        0.36       82.82 o
   1   9   0      102.42       26.36       49.70 o
   2   9   0    13980.31    13982.05      505.31 o
   3   9   0     2447.11     3016.57       95.99 o
   4   9   0     3971.95     4381.33      146.35 o
   5   9   0      -77.65        0.38      155.82 o
   0  10   0      106.13       16.07      239.29 o
   1  10   0     1230.05     1126.81       65.56 o
   2  10   0     1290.34     1560.43       84.11 o
   3  10   0     1642.31     1502.91      148.53 o
   4  10   0      510.94      719.26       75.42 o
   5  10   0      343.42      186.34       94.88 o
   1  11   0     5188.50     5546.27      114.71 o
   2  11   0     4233.33     4616.26      217.35 o
   3  11   0     5003.43     5731.33      161.60 o
   4  11   0      245.25      200.08       88.55 o
   5  11   0      469.60      552.53       96.90 o
   0  12   0      118.54      190.11     1203.09 o
   1  12   0      546.66      420.81       70.10 o
   2  12   0     6835.05     6980.93      267.56 o
   3  12   0     4532.61     5053.00      217.82 o
   4  12   0       71.08       38.89       88.15 o
   5  12   0      166.52        6.74      174.09 o
   1  13   0      288.87       74.95       56.11 o
   2  13   0     1341.19     1315.23      108.63 o
   3  13   0     1476.20     1945.84      160.70 o
   4  13   0      127.22       35.10       98.11 o
   0  14   0     1432.03     1515.30      105.88 o
   1  14   0     1059.98      975.30       71.09 o
   2  14   0     1680.05     1774.83      107.32 o
   3  14   0     1225.56     1235.01      100.76 o
   4  14   0      455.86      303.33      127.02 o
   1  15   0      106.05       54.43      107.74 o
   2  15   0      818.58      714.53      104.30 o
   3  15   0      328.33      419.20      121.28 o
   0  16   0      468.05      520.75       94.68 o
   1  16   0      -13.01       71.66      139.10 o
   2  16   0      -20.68        0.93      186.87 o
   1  17   0      730.55      600.50       90.32 o
  -7   1   1      426.41      272.79      119.26 o
  -6   1   1      334.65      228.21      154.49 o
  -5   1   1     1263.17      559.28      141.64 o
  -4   1   1      336.84      357.24       75.88 o
  -3   1   1      700.88      633.53       69.79 o
  -2   1   1     6670.69     7127.73      213.78 o
  -1   1   1    28920.29    28456.97      287.71 o
   1   1   1      746.96      389.15       33.92 o
   2   1   1       27.10       62.84       24.69 o
   3   1   1     5363.91     5258.96      110.55 o
   4   1   1      973.79     1001.43       84.70 o
   5   1   1     1751.56     1990.71      136.42 o
   6   1   1      494.30      626.08       95.52 o
  -6   2   1      689.44      529.18      105.19 o
  -5   2   1     1848.48     1114.48      330.75 o
  -4   2   1     4045.42     4338.96      131.12 o
  -3   2   1     4956.14     5038.49       97.90 o
  -2   2   1     5768.08     5319.75       89.14 o
  -1   2   1    19624.23    18933.79      208.35 o
   0   2   1      113.76       96.41       32.27 o
   1   2   1    16358.10    17008.39      138.30 o
   2   2   1       94.41       21.83       28.36 o
   3   2   1     3032.80     2706.74      135.24 o
   4   2   1      215.12       55.17       50.37 o
   5   2   1      339.65      573.87       80.44 o
   6   2   1      623.34      546.73       80.54 o
  -6   3   1      397.04       62.07       86.66 o
  -5   3   1      789.78      780.45       89.39 o
  -4   3   1     1874.00     2067.77       93.81 o
  -3   3   1    14940.73    15551.57      208.26 o
  -2   3   1      469.55      346.77       36.06 o
  -1   3   1    10252.70     9771.33      115.95 o
   0   3   1     1025.16      968.33       49.77 o
   1   3   1   315728.91   318045.41     2751.70 o
   2   3   1     1326.20     1362.40       34.81 o
   3   3   1     8303.55     8230.58      262.88 o
   4   3   1      388.88      414.60       49.38 o
   5   3   1      314.15       49.59      142.04 o
   6   3   1      498.32      323.46      126.55 o
  -6   4   1       75.69       82.44       50.47 o
  -5   4   1     5683.09     6686.10      326.48 o
  -4   4   1      481.96      776.01       49.20 o
  -3   4   1     1666.40     1655.93       68.60 o
  -2   4   1     1975.27     1619.83      104.09 o
  -1   4   1     2204.63     1970.75       53.58 o
   0   4   1    26416.80    26607.88      378.30 o
   1   4   1    21344.85    21429.78      240.54 o
   2   4   1      151.29      115.87       33.72 o
   3   4   1     8746.07     9602.17      158.45 o
   4   4   1      181.58      155.24      849.14 o
   5   4   1      605.17      377.89       74.18 o
   6   4   1      472.23      481.11      115.08 o
  -6   5   1      296.06       26.40      100.21 o
  -5   5   1     1191.82     1167.41       85.63 o
  -4   5   1     1081.99     1213.29      101.17 o
  -3   5   1     1602.68     1852.63       51.77 o
  -2   5   1     2340.93     1769.23       64.48 o
  -1   5   1     1914.62     1173.32       49.61 o
   0   5   1     2710.52     2368.16       68.25 o
   1   5   1    13736.23    12804.21      156.03 o
   2   5   1    37920.79    37427.12      574.63 o
   3   5   1       45.73       21.07       40.91 o
   4   5   1      165.77      119.13       51.53 o
   5   5   1      522.01      437.57      100.60 o
   6   5   1      109.22       15.11       55.36 o
  -6   6   1      199.60      327.56       91.95 o
  -5   6   1      252.46       92.97       70.39 o
  -4   6   1     2694.95     2949.17      118.14 o
  -3   6   1     2046.67     2566.41       90.69 o
  -2   6   1     2845.51     3462.28       69.87 o
  -1   6   1    10732.87    10854.25      183.56 o
   0   6   1       41.19        2.65       65.06 o
   1   6   1     3621.38     3351.45       83.51 o
   2   6   1    11070.47    12041.59      143.48 o
   3   6   1     3708.50     3877.30       76.70 o
   4   6   1      721.80      563.53       90.69 o
   5   6   1      545.13      640.15       81.16 o
   6   6   1       68.58      104.19      102.03 o
  -6   7   1      274.23      311.58       89.27 o
  -5   7   1      147.69       24.38       70.20 o
  -4   7   1     1073.64     1295.87       59.35 o
  -3   7   1      501.16      727.66       53.31 o
  -2   7   1     1384.21     1436.47       64.46 o
  -1   7   1      370.83      370.63       55.41 o
   0   7   1      503.84      495.90       52.47 o
   1   7   1     5892.38     6441.93      123.24 o
   2   7   1      458.62      292.76       38.34 o
   3   7   1     2803.89     2768.87       86.41 o
   4   7   1     2418.25     3199.84       87.18 o
   5   7   1      432.35      316.19       96.70 o
   6   7   1      248.70      252.85      132.08 o
  -6   8   1      246.66       21.11       77.91 o
  -5   8   1      204.12        0.11       91.79 o
  -4   8   1        3.88        3.56       93.96 o
  -3   8   1     7679.49     8375.81      158.47 o
  -2   8   1    11109.92    10766.61      208.72 o
  -1   8   1     1878.44     2028.97       93.08 o
   0   8   1     1044.87     1165.91       56.95 o
   1   8   1     6165.52     6376.79      102.92 o
   2   8   1     5668.00     6461.92       97.88 o
   3   8   1      171.48       96.98       57.98 o
   4   8   1     2390.96     2403.07      103.25 o
   5   8   1      188.80      207.37      458.19 o
   6   8   1      368.29      321.65       98.84 o
  -6   9   1      237.38       92.46       81.64 o
  -5   9   1      217.82       97.76      103.30 o
  -4   9   1      782.68      859.54       74.00 o
  -3   9   1      178.59      224.69       71.81 o
  -2   9   1     9044.44     8999.94      205.74 o
  -1   9   1      417.42      564.79       54.13 o
   0   9   1      913.93      902.88       54.33 o
   1   9   1     1379.70     1530.23       55.28 o
   2   9   1      392.73       18.24       57.31 o
   3   9   1    10493.07    11530.75      230.71 o
   4   9   1     2838.01     3628.31      263.44 o
   5   9   1      288.96       67.90      104.83 o
  -5  10   1       48.88       27.26      140.50 o
  -4  10   1      446.36      159.41       90.48 o
  -3  10   1     2370.80     2229.45       83.32 o
  -2  10   1     3916.41     4063.14      169.68 o
  -1  10   1    11317.38    11361.39      237.50 o
   0  10   1      257.14      281.43       46.56 o
   1  10   1     1139.97      686.51       78.28 o
   2  10   1      284.49      209.04       61.07 o
   3  10   1      290.39      192.34      112.69 o
   4  10   1      488.85      528.03       75.29 o
   5  10   1       51.55      113.74       70.23 o
  -5  11   1      209.25      358.24      163.22 o
  -4  11   1      674.81      618.98       75.12 o
  -3  11   1     1597.48     1855.99      104.34 o
  -2  11   1       84.18       37.60      173.31 o
  -1  11   1      538.24      134.19       54.07 o
   0  11   1     2936.62     3231.26       94.96 o
   1  11   1     7661.75     6943.64      184.91 o
   2  11   1     2477.05     2202.84       98.74 o
   3  11   1     1688.29     1685.12      105.53 o
   4  11   1      263.11      203.15       73.59 o
   5  11   1      454.69      432.40      121.00 o
  -5  12   1      602.14      293.18      145.88 o
  -4  12   1      647.81      856.83       83.35 o
  -3  12   1      207.71       40.88       64.42 o
  -2  12   1      726.71      721.77       80.24 o
  -1  12   1      111.72        7.81       52.51 o
   0  12   1      390.96      431.74       74.26 o
   1  12   1     1263.58     1373.16       70.71 o
   2  12   1       88.43       24.39      253.74 o
   3  12   1      186.95       93.49       59.43 o
   4  12   1      423.32      412.07      129.62 o
   5  12   1      280.57       38.58       98.03 o
  -4  13   1      159.23       23.27      111.36 o
  -3  13   1      242.03      132.41       66.31 o
  -2  13   1      731.64      600.95       87.90 o
  -1  13   1      111.13       32.02      104.67 o
   0  13   1     1879.14     1781.36       92.37 o
   1  13   1     1645.39     1561.34       98.61 o
   2  13   1       81.14        9.64       67.99 o
   3  13   1      133.85       16.18       74.88 o
   4  13   1      406.10       60.80       82.24 o
  -4  14   1       52.83       36.84      123.07 o
  -3  14   1      191.02       26.20       82.96 o
  -2  14   1      721.34      572.94       80.71 o
  -1  14   1     1426.56     1264.38      107.80 o
   0  14   1      759.50      670.38       62.58 o
   1  14   1      230.04        1.03       63.50 o
   2  14   1       69.09        1.88      102.57 o
   3  14   1      157.56      113.85       95.07 o
   4  14   1      647.31      802.53      157.82 o
  -3  15   1      -14.71        4.54      168.56 o
  -2  15   1     1581.63     1722.36      114.20 o
  -1  15   1      627.54      621.53       76.05 o
   0  15   1     1450.27     1507.86       83.40 o
   1  15   1      545.31      281.04       67.32 o
   2  15   1       52.64       57.67      191.73 o
   3  15   1       52.17       63.90      181.42 o
  -2  16   1       41.73       19.02       61.93 o
  -1  16   1      210.96       31.37       80.68 o
   0  16   1      161.69      114.84       91.30 o
   1  16   1       18.50       20.62       73.35 o
   2  16   1      537.43      650.95      154.49 o
  -1  17   1      913.23      891.77       95.31 o
   0  17   1      684.44      643.67      117.50 o
   1  17   1      189.62       19.25       96.74 o
  -7   0   2      209.30      338.28      251.70 o
  -6   0   2     1905.74     2111.68      249.30 o
  -5   0   2     8353.25     7609.68      605.51 o
  -4   0   2     1112.12     1344.07      163.60 o
  -3   0   2    11686.34    11502.30      310.94 o
  -2   0   2    59699.12    62596.98      846.25 o
  -1   0   2   137526.20   143932.98     1261.30 o
   1   0   2     1954.21     1956.12       50.09 o
   2   0   2    12287.93    11605.14      383.03 o
   3   0   2       59.22        1.15       54.76 o
   4   0   2     1473.01     1688.69       90.02 o
   5   0   2      138.15       17.59      147.76 o
   6   0   2      245.31      112.87      125.93 o
  -7   1   2      188.68       26.33      116.02 o
  -6   1   2      226.44       64.93       90.65 o
  -5   1   2      546.55      372.92       94.02 o
  -4   1   2     1503.47     1218.91      126.69 o
  -3   1   2     4628.54     4453.52      128.30 o
  -2   1   2       78.82       46.30       38.11 o
  -1   1   2     1048.09      837.11       47.45 o
   0   1   2     8789.48     8116.27      245.47 o
   1   1   2    33584.25    35964.57      325.69 o
   2   1   2     4856.36     4855.58       90.04 o
   3   1   2     7132.74     7615.85      281.71 o
   4   1   2      410.24      590.93       50.93 o
   5   1   2      153.88       14.23       68.64 o
   6   1   2       88.77        0.76      206.99 o
  -6   2   2     2768.35     2707.21      327.08 o
  -5   2   2      954.06      572.69      120.78 o
  -4   2   2      262.05      314.29       54.51 o
  -3   2   2      329.75      410.61       60.37 o
  -2   2   2     1020.90     1153.27       51.44 o
  -1   2   2     4372.63     4148.80       76.86 o
   0   2   2    39012.42    38740.12      398.65 o
   1   2   2    12731.08    10751.05      153.50 o
   2   2   2     3572.64     3635.27       57.63 o
   3   2   2      477.82      216.93       66.27 o
   4   2   2     3150.11     3685.70       99.81 o
   5   2   2       94.54      238.79       66.24 o
   6   2   2      890.91      836.82      151.31 o
  -6   3   2      317.19      381.92      123.15 o
  -5   3   2      573.79      423.50      112.79 o
  -4   3   2      140.92       11.16       73.11 o
  -3   3   2      326.32       29.23       47.98 o
  -2   3   2    17968.04    17450.96      245.30 o
  -1   3   2    58340.18    59256.62      596.97 o
   0   3   2   199930.30   194887.86     2601.70 o
   1   3   2    27433.84    27263.23      295.72 o
   2   3   2     4673.29     3919.65       78.80 o
   3   3   2      981.58      528.78       54.91 o
   4   3   2     1779.29     2083.97       91.19 o
   5   3   2      234.55        2.88       94.13 o
   6   3   2      354.96      145.80       90.41 o
  -6   4   2      107.27       10.40      196.52 o
  -5   4   2     1180.70     1241.99      215.76 o
  -4   4   2     4266.27     4809.91      157.99 o
  -3   4   2     3616.09     3980.92       87.65 o
  -2   4   2    43031.76    42000.15      645.08 o
  -1   4   2    19670.50    19131.12      338.19 o
   0   4   2    18950.60    18716.57      292.23 o
   1   4   2   121657.60   119132.71     1451.70 o
   2   4   2     1713.25     1034.80       42.39 o
   3   4   2     3160.54     3299.40       68.36 o
   4   4   2      532.73      740.45       67.22 o
   5   4   2      156.92      200.51      120.12 o
   6   4   2      227.89       49.68       85.05 o
  -6   5   2       29.80       13.27      123.10 o
  -5   5   2     1382.49     1475.49      108.60 o
  -4   5   2      198.50       44.52       45.84 o
  -3   5   2     1639.72     1835.75       80.88 o
  -2   5   2     3724.22     4121.44       92.66 o
  -1   5   2    24421.68    23425.21      323.62 o
   0   5   2     1863.52     1670.93       81.20 o
   1   5   2     8016.03     8188.52      127.89 o
   2   5   2       72.07       23.56       37.24 o
   3   5   2     6054.02     7379.47      108.00 o
   4   5   2     1918.27     2222.09      111.16 o
   5   5   2     1595.01     1652.76      140.95 o
   6   5   2      659.95      496.08      126.88 o
  -6   6   2       71.43        0.20      118.91 o
  -5   6   2      116.95      115.91      124.74 o
  -4   6   2      208.42      134.78       45.49 o
  -3   6   2      362.29      500.06       52.07 o
  -2   6   2    10454.83     9588.75      215.37 o
  -1   6   2    15624.14    15887.40      281.94 o
   0   6   2     8098.55     7705.87      134.83 o
   1   6   2     5764.95     6303.44       88.99 o
   2   6   2    38050.55    37765.42      761.52 o
   3   6   2       28.84       39.97       50.07 o
   4   6   2     2761.68     3128.80      111.71 o
   5   6   2     2171.59     2590.45      157.41 o
   6   6   2      348.55        0.64       73.55 o
  -6   7   2      -51.32        4.45      183.65 o
  -5   7   2       59.10      112.01       80.74 o
  -4   7   2     7350.59     8881.69      146.55 o
  -3   7   2      432.28      271.00       60.26 o
  -2   7   2      566.88      525.22       55.46 o
  -1   7   2    10968.01    10799.44      210.20 o
   0   7   2    21475.55    20004.22      364.38 o
   1   7   2     5290.06     4119.30       92.78 o
   2   7   2      162.33      170.86       53.11 o
   3   7   2      720.94      505.58       82.83 o
   4   7   2     1188.61     1290.76      101.09 o
   5   7   2      365.45      150.55       69.38 o
   6   7   2      250.87      146.34       90.33 o
  -6   8   2      190.98       31.03      147.41 o
  -5   8   2      230.93        7.00       78.72 o
  -4   8   2     2309.75     2848.28      111.26 o
  -3   8   2      552.26      615.12       59.67 o
  -2   8   2     3971.51     4398.06      170.51 o
  -1   8   2      423.59      439.73       61.45 o
   0   8   2     1855.32     1765.55       67.86 o
   1   8   2     1409.96     1407.56       46.39 o
   2   8   2     5229.29     5014.10      123.85 o
   3   8   2      392.47        7.20       68.18 o
   4   8   2     2062.94     2108.36      119.82 o
   5   8   2      601.81      880.35      111.42 o
   6   8   2       40.15       97.50      161.73 o
  -6   9   2      117.67       16.24       80.46 o
  -5   9   2      682.44     1025.88       84.52 o
  -4   9   2      231.63      411.70       62.46 o
  -3   9   2     5478.89     6000.72      144.96 o
  -2   9   2     4331.83     4835.99      105.87 o
  -1   9   2      213.61      282.73       55.25 o
   0   9   2      438.34      444.01       55.24 o
   1   9   2     1680.31     1981.84       62.10 o
   2   9   2      149.31      104.73       61.22 o
   3   9   2      428.20      209.95       92.80 o
   4   9   2      262.86       78.16      335.94 o
   5   9   2      350.51       55.92       86.26 o
  -5  10   2       93.64       40.50       90.88 o
  -4  10   2      191.44       89.59       84.56 o
  -3  10   2       27.77        9.93       43.85 o
  -2  10   2      575.22      577.63       54.43 o
  -1  10   2      715.79      767.58       63.62 o
   0  10   2      288.14      286.28       48.04 o
   1  10   2       90.79       71.73       33.74 o
   2  10   2      413.61      391.19       60.11 o
   3  10   2       30.79      117.72       82.11 o
   4  10   2     1037.02     1020.63      121.86 o
   5  10   2      290.49        9.19       67.74 o
  -5  11   2      230.00        7.79      102.19 o
  -4  11   2     1289.24     1339.13      131.22 o
  -3  11   2     3112.17     3529.24      117.17 o
  -2  11   2     1346.12     1153.01       88.79 o
  -1  11   2     1707.73     1142.26      104.69 o
   0  11   2     4907.55     4786.70      129.39 o
   1  11   2       27.44        0.10       45.81 o
   2  11   2       40.39       13.83       83.42 o
   3  11   2       81.98       96.13      100.75 o
   4  11   2      169.37       90.41      101.21 o
   5  11   2      383.80      167.18       94.21 o
  -5  12   2      856.24      590.29      138.57 o
  -4  12   2     1776.04     1844.28      138.35 o
  -3  12   2      127.89        4.76      281.11 o
  -2  12   2      492.86      514.96       91.62 o
  -1  12   2     5009.11     5003.24      122.58 o
   0  12   2      269.59      207.71       58.81 o
   1  12   2      238.71      174.34       55.81 o
   2  12   2      959.49     1001.02       76.21 o
   3  12   2      789.06      562.14       90.28 o
   4  12   2      601.51      613.68       94.58 o
  -4  13   2       18.56       57.72       71.01 o
  -3  13   2      222.52       68.49       77.92 o
  -2  13   2     1044.78     1137.99      136.43 o
  -1  13   2      257.29      177.97       54.12 o
   0  13   2      126.13        1.80       48.60 o
   1  13   2      905.34      854.99       69.64 o
   2  13   2      505.84      513.84       74.65 o
   3  13   2      463.49      387.16      128.47 o
   4  13   2       98.12       23.91      622.51 o
  -4  14   2      148.71      372.67      126.24 o
  -3  14   2      835.18      916.56       82.34 o
  -2  14   2      128.49       28.30       67.33 o
  -1  14   2       41.56       60.67       66.98 o
   0  14   2     2181.23     1703.11       91.14 o
   1  14   2     1077.04      964.10       78.75 o
   2  14   2       38.71        9.73      171.33 o
   3  14   2      158.31        0.50      217.12 o
   4  14   2      105.15      264.63      131.82 o
  -3  15   2     1491.29     1636.98      221.89 o
  -2  15   2       79.37       13.80       89.19 o
  -1  15   2       74.36       36.75      157.11 o
   0  15   2      -47.47       12.87      149.63 o
   1  15   2      147.61       56.32      425.52 o
   2  15   2      746.11      815.17       95.89 o
   3  15   2      267.27        7.32      156.26 o
  -2  16   2      483.50      336.04      104.14 o
  -1  16   2      251.71      245.22       65.63 o
   0  16   2       -2.04        1.32      149.90 o
   1  16   2      637.87      449.87       92.99 o
   2  16   2      213.09      127.79       91.85 o
  -1  17   2      195.34       21.93       86.04 o
   0  17   2      174.88      104.25      102.87 o
   1  17   2      118.67        3.43       76.55 o
  -7   1   3      116.62        0.53      158.24 o
  -6   1   3      990.94       28.89      186.87 o
  -5   1   3      361.18       93.39      100.49 o
  -4   1   3     1031.59      885.86       94.74 o
  -3   1   3     7963.90     8802.62      386.01 o
  -2   1   3    28286.23    27615.56      398.16 o
  -1   1   3     5323.02     5562.68       88.44 o
   0   1   3    17064.56    16510.17      188.54 o
   1   1   3    65502.77    66460.22      668.64 o
   2   1   3     4701.25     4181.52       83.40 o
   3   1   3     6010.86     6152.65      104.71 o
   4   1   3      194.17      347.74       63.36 o
   5   1   3      772.51     1033.88      103.46 o
   6   1   3      224.55       54.82       93.32 o
  -6   2   3      672.73      511.18       84.19 o
  -5   2   3      216.26      306.53       68.13 o
  -4   2   3     3609.57     3992.19      107.22 o
  -3   2   3     3792.67     4078.88      283.64 o
  -2   2   3      339.64      116.62       42.52 o
  -1   2   3     1881.82     1407.51       64.60 o
   0   2   3    13773.20    13628.96      186.34 o
   1   2   3     2219.12     1776.42       64.77 o
   2   2   3     9114.49     9016.95      115.58 o
   3   2   3      262.29      462.83       50.84 o
   4   2   3      153.10        1.21      376.10 o
   5   2   3      160.10       89.39      114.83 o
   6   2   3      313.53       54.12      107.60 o
  -6   3   3      -18.91        1.32      260.08 o
  -5   3   3      487.66      441.64      109.67 o
  -4   3   3     2233.87     2633.88      162.05 o
  -3   3   3      751.56      675.44       83.89 o
  -2   3   3     6623.21     5940.17      220.84 o
  -1   3   3    82832.93    81740.01      968.42 o
   0   3   3    12199.19    12357.52      159.32 o
   1   3   3    21863.51    18841.37      274.37 o
   2   3   3     3308.13     3464.46       54.49 o
   3   3   3     7016.95     6760.29       99.74 o
   4   3   3     1100.63     1227.54       98.86 o
   5   3   3      494.55      484.48       64.31 o
   6   3   3      487.43      404.97      115.10 o
  -6   4   3      136.32        0.12     5105.23 o
  -5   4   3       17.62       12.90       58.68 o
  -4   4   3      466.34      344.47       69.86 o
  -3   4   3      710.59      880.57       81.44 o
  -2   4   3     2411.17     2658.59       62.19 o
  -1   4   3      141.74       38.25       36.65 o
   0   4   3    14486.60    14546.85      181.08 o
   1   4   3    23524.47    23174.85      262.87 o
   2   4   3      189.61       13.20       41.02 o
   3   4   3      703.39      862.21       42.35 o
   4   4   3      980.12      682.41       77.50 o
   5   4   3      144.76       37.25       75.26 o
   6   4   3      787.37      714.40       88.68 o
  -6   5   3      244.08       25.03       99.13 o
  -5   5   3      882.89      846.41      107.00 o
  -4   5   3      105.23        6.98       68.28 o
  -3   5   3       35.08        1.87       54.84 o
  -2   5   3     1115.19     1195.89       73.16 o
  -1   5   3    15754.54    16366.66      247.35 o
   0   5   3     2240.65     2147.05       65.45 o
   1   5   3    15527.84    15894.17      242.75 o
   2   5   3    33270.40    32093.39      550.66 o
   3   5   3       78.66       33.82       50.13 o
   4   5   3      250.54       71.60       55.92 o
   5   5   3      731.70      579.87       70.44 o
   6   5   3      359.82      389.37      120.52 o
  -6   6   3      156.33       34.46      158.69 o
  -5   6   3      162.85       25.09      102.10 o
  -4   6   3      272.98      378.22       56.89 o
  -3   6   3     2766.98     2377.28       97.89 o
  -2   6   3     1239.52     1727.76       57.98 o
  -1   6   3      828.20      842.10       61.04 o
   0   6   3      202.39      232.53       46.78 o
   1   6   3    17803.05    17807.97      273.57 o
   2   6   3     8403.56     8619.12      148.73 o
   3   6   3      223.81        0.64      215.99 o
   4   6   3      697.95      550.72      110.33 o
   5   6   3      310.46      249.25       80.26 o
   6   6   3      250.11        3.01      138.76 o
  -6   7   3      303.92      116.82      162.26 o
  -5   7   3      178.10       49.04       75.47 o
  -4   7   3       94.84       51.37       67.82 o
  -3   7   3      305.13      412.56       65.12 o
  -2   7   3      894.32     1170.56       55.82 o
  -1   7   3      140.83       42.79       77.94 o
   0   7   3    17393.41    15759.88      321.36 o
   1   7   3     4057.69     3085.66      115.72 o
   2   7   3     5406.88     6257.43      121.86 o
   3   7   3      322.28      213.41       63.15 o
   4   7   3     2175.43     2542.82      303.93 o
   5   7   3       75.73        5.29      111.72 o
   6   7   3      145.11       12.28      144.52 o
  -6   8   3      239.77      186.61      193.01 o
  -5   8   3      319.15      264.74       95.13 o
  -4   8   3     2291.33     2581.21      235.23 o
  -3   8   3     2597.81     2717.43       91.12 o
  -2   8   3      412.42      507.56       59.56 o
  -1   8   3     3596.27     3744.77      110.03 o
   0   8   3      402.64      438.83       50.44 o
   1   8   3     4439.54     3974.57       93.17 o
   2   8   3     6249.57     6619.48      183.88 o
   3   8   3     3345.50     3361.40      102.66 o
   4   8   3     2222.81     2497.82      122.08 o
   5   8   3      209.30      186.93       78.72 o
   6   8   3      231.23      144.71      167.96 o
  -6   9   3      118.30       13.98      125.34 o
  -5   9   3      384.16      259.29      136.99 o
  -4   9   3     1026.42     1195.11      102.68 o
  -3   9   3       79.24       11.84       46.99 o
  -2   9   3      763.46      861.94       72.90 o
  -1   9   3     6906.45     6674.62      138.84 o
   0   9   3     3333.11     3289.68       79.47 o
   1   9   3     1945.90     1943.66       89.06 o
   2   9   3     2370.81     2680.28      132.29 o
   3   9   3       41.05       17.65       79.01 o
   4   9   3      520.14       13.41      157.14 o
   5   9   3      106.64       70.77      132.51 o
  -5  10   3       67.64      183.59      319.35 o
  -4  10   3      171.10       64.50       95.17 o
  -3  10   3     1128.00     1106.03       93.54 o
  -2  10   3      349.49      368.25       55.13 o
  -1  10   3     2441.79     2424.23       89.27 o
   0  10   3      704.02      743.59       58.79 o
   1  10   3      646.33      701.22       53.73 o
   2  10   3      884.42      885.99       77.58 o
   3  10   3      441.18      557.11       83.12 o
   4  10   3      158.87       10.39       77.16 o
   5  10   3      607.55      480.42      130.12 o
  -5  11   3      210.51      116.48      130.24 o
  -4  11   3      134.93      158.09       66.40 o
  -3  11   3     2704.82     3259.07      114.12 o
  -2  11   3      391.84      403.31       77.79 o
  -1  11   3     2744.91     2852.69      107.35 o
   0  11   3      160.68      139.32      244.47 o
   1  11   3      653.67      551.53       61.77 o
   2  11   3      229.16       98.84     1536.15 o
   3  11   3      377.22      303.72      112.50 o
   4  11   3     1042.31     1089.05      116.34 o
   5  11   3        2.23        2.66       66.36 o
  -5  12   3     1146.33      852.96      243.81 o
  -4  12   3      315.54      314.83       83.64 o
  -3  12   3      167.45       66.47       86.18 o
  -2  12   3      186.35       12.81       87.29 o
  -1  12   3      706.70      629.73       69.14 o
   0  12   3       89.65       58.47      220.77 o
   1  12   3      168.79      177.91       63.98 o
   2  12   3       86.68        7.79       81.97 o
   3  12   3     2238.24     2602.75      124.13 o
   4  12   3       68.51       77.84       82.53 o
  -4  13   3      177.39        0.16       76.87 o
  -3  13   3      796.77      679.25       83.08 o
  -2  13   3      667.74      610.62      116.32 o
  -1  13   3       19.38       18.22       48.88 o
   0  13   3      884.18      571.20       67.09 o
   1  13   3      113.47        2.02       54.72 o
   2  13   3      596.03      489.74       80.07 o
   3  13   3      153.17        2.46      104.83 o
   4  13   3       51.49      112.55     1212.98 o
  -4  14   3      825.92      626.97       99.71 o
  -3  14   3      197.07      336.61       84.79 o
  -2  14   3     2215.71     2035.86      126.51 o
  -1  14   3     3948.74     3728.17      144.53 o
   0  14   3     1813.64     1836.40      101.35 o
   1  14   3       87.08       31.65       63.65 o
   2  14   3      115.62        0.08       75.89 o
   3  14   3      344.72      157.11       89.17 o
  -3  15   3      440.32      349.90      160.11 o
  -2  15   3     1861.24     1654.43      115.58 o
  -1  15   3      232.72      177.42       78.50 o
   0  15   3      -14.42       23.72     1098.83 o
   1  15   3      751.70      639.15       91.83 o
   2  15   3      188.11      228.16      437.38 o
   3  15   3       18.01       48.27       95.98 o
  -2  16   3       95.26        1.24      310.68 o
  -1  16   3      771.28      964.70       83.15 o
   0  16   3       39.68        0.03       73.07 o
   1  16   3       78.14       28.45       80.97 o
   2  16   3       23.32       17.12      266.82 o
   0  17   3      369.22      334.39      116.06 o
  -7   0   4       27.28       13.42      114.92 o
  -6   0   4     2083.70     2226.78      230.16 o
  -5   0   4      175.45      146.00       74.41 o
  -4   0   4     8956.46     8679.04      439.09 o
  -3   0   4      487.24      712.71       60.39 o
  -2   0   4     2177.34     2774.89       99.60 o
  -1   0   4       67.40       39.25       44.65 o
   0   0   4    39147.55    37387.36      463.29 o
   1   0   4    15234.79    16407.36      219.62 o
   2   0   4    27712.39    27616.77      410.05 o
   3   0   4      464.03      463.29       84.85 o
   4   0   4     5881.61     6322.67      247.38 o
   5   0   4      724.63      718.19      211.80 o
   6   0   4      175.53        1.80      108.20 o
  -7   1   4      133.68       11.93      100.47 o
  -6   1   4      256.57        6.50      467.24 o
  -5   1   4      314.96      323.34       69.55 o
  -4   1   4      555.27      529.27       51.00 o
  -3   1   4    13401.71    13230.00      204.51 o
  -2   1   4    30807.78    29940.11      339.46 o
  -1   1   4   104830.80   109546.68     1085.10 o
   0   1   4    18417.25    18237.18      209.26 o
   1   1   4    20542.06    19676.01      293.14 o
   2   1   4    24858.52    23444.01      325.79 o
   3   1   4     2233.22     2306.84       95.21 o
   4   1   4      521.46      656.73       68.15 o
   5   1   4      330.07      452.09      100.92 o
   6   1   4      143.31       17.56       63.69 o
  -6   2   4      338.40      144.62       82.00 o
  -5   2   4      158.84        0.24       69.56 o
  -4   2   4      164.37      102.21       49.52 o
  -3   2   4    10561.53     9543.99      272.12 o
  -2   2   4    26309.52    26458.80      373.89 o
  -1   2   4    21550.34    22397.11      358.83 o
   0   2   4      320.97      291.24       50.36 o
   1   2   4    17648.08    16781.01      240.59 o
   2   2   4    11844.90    11313.51      206.41 o
   3   2   4    14172.31    13629.23      243.09 o
   4   2   4      416.68      637.71       75.25 o
   5   2   4      198.38       23.64       61.33 o
   6   2   4       97.38      153.28       94.93 o
  -6   3   4       98.66        8.85      104.95 o
  -5   3   4      124.18        1.33      417.04 o
  -4   3   4      553.18      325.27      112.81 o
  -3   3   4     3665.95     4064.28      106.20 o
  -2   3   4       41.94       42.59       38.44 o
  -1   3   4   103255.70   103119.72     1486.90 o
   0   3   4     9444.10    10067.33      196.70 o
   1   3   4    11745.07    11514.44      185.21 o
   2   3   4     1644.01     1567.67       43.20 o
   3   3   4       87.08       75.24       31.65 o
   4   3   4      654.76      366.46       62.44 o
   5   3   4      332.63      268.43      107.55 o
   6   3   4       99.46       54.18      337.03 o
  -6   4   4      160.17       26.34      112.81 o
  -5   4   4       99.04        0.01      108.01 o
  -4   4   4     2435.00     2440.93      149.20 o
  -3   4   4     1293.61     1139.42       94.68 o
  -2   4   4      538.20      658.59       48.92 o
  -1   4   4     2567.39     2812.59       62.37 o
   0   4   4    19461.79    18523.27      322.79 o
   1   4   4     2117.96     1707.50       69.39 o
   2   4   4      454.71      216.92       40.31 o
   3   4   4      623.39      334.09       49.47 o
   4   4   4      168.28      152.58       50.35 o
   5   4   4      239.99      132.99      119.78 o
   6   4   4      607.91      135.59       98.03 o
  -6   5   4      354.73      156.75      135.58 o
  -5   5   4      420.86      378.80       97.25 o
  -4   5   4      166.07       63.59       64.55 o
  -3   5   4     2117.17     2500.11       94.06 o
  -2   5   4     1617.02     1612.31       53.90 o
  -1   5   4     3930.85     3850.22       86.77 o
   0   5   4     3389.50     3327.74       84.38 o
   1   5   4      259.32      195.39       45.27 o
   2   5   4     5252.87     4223.15       90.92 o
   3   5   4       68.19       79.20       39.90 o
   4   5   4     1379.07     1582.36       72.15 o
   5   5   4      124.69      183.29       73.67 o
   6   5   4       36.51        1.23       68.26 o
  -6   6   4      335.55       88.42      138.22 o
  -5   6   4      927.67      776.74      288.25 o
  -4   6   4      180.08      138.72       59.57 o
  -3   6   4       77.99        8.95     1131.09 o
  -2   6   4       57.24        0.34       47.01 o
  -1   6   4     4648.46     4299.47      126.80 o
   0   6   4    16095.83    15694.63      280.71 o
   1   6   4     1529.54     1298.04       82.60 o
   2   6   4     5535.58     5537.16      106.28 o
   3   6   4     3904.50     3906.19      122.92 o
   4   6   4     1443.82      983.09      106.39 o
   5   6   4      363.67      593.49       73.45 o
   6   6   4      163.11       10.64       86.67 o
  -6   7   4      136.93        0.54      323.25 o
  -5   7   4      584.15      706.65      173.67 o
  -4   7   4       97.70       29.48       55.30 o
  -3   7   4       86.42        3.42      124.80 o
  -2   7   4     1002.92     1229.44       62.51 o
  -1   7   4       99.00        0.02       57.34 o
   0   7   4     2225.98     1955.64      111.24 o
   1   7   4      235.79      114.95       53.52 o
   2   7   4     6805.07     7588.33      165.89 o
   3   7   4      734.04      716.35       71.69 o
   4   7   4      522.82      324.11      108.89 o
   5   7   4      217.00       16.99      123.71 o
   6   7   4      151.59        8.22      214.29 o
  -6   8   4      538.65      156.79      101.34 o
  -5   8   4      320.02        6.00      197.30 o
  -4   8   4      186.59      138.22       61.89 o
  -3   8   4       75.58        0.66       65.41 o
  -2   8   4     8015.74     7999.78      157.94 o
  -1   8   4     3115.54     2971.95      145.34 o
   0   8   4     1522.62     1799.63       60.36 o
   1   8   4     1522.53     1523.85       59.41 o
   2   8   4      121.43       96.89       46.87 o
   3   8   4      145.91        2.34       63.03 o
   4   8   4     2404.18     2659.51      190.39 o
   5   8   4       73.73        9.04      204.60 o
  -5   9   4      168.77        0.72       96.44 o
  -4   9   4       -5.77       22.23      188.88 o
  -3   9   4     1977.97     2475.14      106.10 o
  -2   9   4      212.71       94.38       77.71 o
  -1   9   4      130.89       78.76       86.80 o
   0   9   4      930.87     1109.00       52.45 o
   1   9   4      114.22       55.96       86.58 o
   2   9   4     1000.80     1101.11       66.62 o
   3   9   4      241.83       99.68       84.38 o
   4   9   4      202.33      126.89       90.90 o
   5   9   4      221.66      122.00       94.09 o
  -5  10   4      212.73        0.58      100.05 o
  -4  10   4       70.69        2.68      168.54 o
  -3  10   4      384.78      398.28       54.57 o
  -2  10   4      815.11      759.71       58.47 o
  -1  10   4    11392.44    10733.90      300.92 o
   0  10   4     4688.88     4396.66      121.37 o
   1  10   4      117.73       76.51      666.21 o
   2  10   4      170.54       74.84       50.53 o
   3  10   4     4108.48     4103.87      136.59 o
   4  10   4      350.15       24.83       87.71 o
   5  10   4      383.83      148.74      129.98 o
  -5  11   4     1059.24      833.75      247.74 o
  -4  11   4      273.59      346.54       90.61 o
  -3  11   4     2675.58     3057.93      149.87 o
  -2  11   4       96.53       35.54       75.89 o
  -1  11   4      179.63      146.03       53.22 o
   0  11   4      433.55      364.46      144.30 o
   1  11   4       55.19       16.28      355.10 o
   2  11   4      576.37      657.39       75.73 o
   3  11   4      526.85       64.13      114.41 o
   4  11   4      141.12        0.06      100.32 o
   5  11   4      665.10      695.89      145.45 o
  -5  12   4      349.46      465.76      105.00 o
  -4  12   4       30.85       20.74       75.70 o
  -3  12   4      964.78     1033.68       89.24 o
  -2  12   4      305.94      225.54      147.09 o
  -1  12   4     1682.47     1676.77       85.24 o
   0  12   4     2209.07     2176.20       84.65 o
   1  12   4     1780.05     1872.95      107.26 o
   2  12   4      446.97      547.89       62.15 o
   3  12   4      136.74       57.92       73.82 o
   4  12   4       -9.56        3.28      197.94 o
  -4  13   4       89.51        3.37       73.34 o
  -3  13   4       91.52       29.25      188.09 o
  -2  13   4     1666.57     1549.08      114.11 o
  -1  13   4      233.88      187.08       70.74 o
   0  13   4      297.37      133.11       60.81 o
   1  13   4      516.70      600.49       76.30 o
   2  13   4      123.81       11.56       71.19 o
   3  13   4       27.51       36.16       93.84 o
   4  13   4      558.91      287.78      208.48 o
  -4  14   4      424.82      223.95       99.23 o
  -3  14   4        3.23        2.99       69.81 o
  -2  14   4      124.85      124.75       79.79 o
  -1  14   4      575.81      558.59      111.88 o
   0  14   4     5439.17     5338.71      172.64 o
   1  14   4     1045.34      992.06       97.52 o
   2  14   4      451.92      355.66      124.12 o
   3  14   4      105.16        6.47      275.47 o
  -3  15   4      179.74       16.95       93.57 o
  -2  15   4      173.44        0.03       94.14 o
  -1  15   4      131.47        0.37       74.59 o
   0  15   4      651.54      352.97       81.47 o
   1  15   4     1673.70     1442.08      107.06 o
   2  15   4      281.04      195.55       88.08 o
   3  15   4      377.23        9.13      134.01 o
  -2  16   4      170.84      142.98      144.45 o
  -1  16   4      187.57       72.51       95.00 o
   0  16   4      342.57      208.67       69.67 o
   1  16   4      704.60      651.24       85.66 o
   2  16   4      340.34      179.39      103.38 o
   0  17   4      302.65       73.47       99.42 o
  -6   1   5      444.36       64.38      135.24 o
  -5   1   5       75.42       13.16       58.69 o
  -4   1   5      571.86      624.42       47.95 o
  -3   1   5     1595.85     1592.28       61.99 o
  -2   1   5    14003.66    13654.83      236.01 o
  -1   1   5    16103.36    14696.46      248.05 o
   0   1   5    36115.20    37376.72      385.22 o
   1   1   5      110.05        4.56       42.89 o
   2   1   5     2418.03     2537.33       64.28 o
   3   1   5      260.40       53.46       50.35 o
   4   1   5     1822.21     1863.53      161.36 o
   5   1   5       30.29       18.75      117.45 o
   6   1   5       73.67       19.00       94.23 o
  -6   2   5       57.42       18.78       87.28 o
  -5   2   5       80.60      105.82       60.60 o
  -4   2   5      330.93      185.16       58.81 o
  -3   2   5      339.47       13.96       57.01 o
  -2   2   5    31424.18    32106.67      498.94 o
  -1   2   5    27141.35    26458.67      333.77 o
   0   2   5     3188.27     3480.00       67.45 o
   1   2   5      159.87      163.19      176.01 o
   2   2   5     1827.44     1474.27       69.23 o
   3   2   5      469.53      402.58       36.53 o
   4   2   5     1852.33     1674.60       86.38 o
   5   2   5      888.12      933.58      129.42 o
   6   2   5      143.20        5.58       75.79 o
  -6   3   5      200.12      319.69       67.66 o
  -5   3   5      478.35      475.20       80.97 o
  -4   3   5     1264.00     1385.25       77.78 o
  -3   3   5     6214.05     5843.54      356.46 o
  -2   3   5      659.99      549.22       73.59 o
  -1   3   5    20754.85    19455.89      304.92 o
   0   3   5       90.92       62.90       45.84 o
   1   3   5     8230.93     8084.49      130.04 o
   2   3   5    16089.03    16164.00      273.29 o
   3   3   5     3258.53     3658.92       68.28 o
   4   3   5      404.36      258.92       60.66 o
   5   3   5      158.25      149.13       71.67 o
   6   3   5      375.84      487.82       91.19 o
  -6   4   5      185.82        6.52      102.25 o
  -5   4   5      388.35      220.69       90.26 o
  -4   4   5      331.23      439.39       84.44 o
  -3   4   5       66.79       29.75       83.63 o
  -2   4   5      666.47      493.63       52.77 o
  -1   4   5    43800.91    43559.25      668.89 o
   0   4   5     3594.54     3227.72       65.26 o
   1   4   5     1230.79     1173.78       59.71 o
   2   4   5      228.66      130.12       43.62 o
   3   4   5     2932.87     2792.10       68.84 o
   4   4   5      168.29      119.45       58.14 o
   5   4   5      211.74        3.48       66.95 o
   6   4   5      230.73       53.24       88.42 o
  -6   5   5      166.17      118.78      181.09 o
  -5   5   5      798.75      493.48      154.41 o
  -4   5   5     2854.43     3005.78      172.40 o
  -3   5   5      151.36      167.88       69.08 o
  -2   5   5     1795.56     1852.91      114.55 o
  -1   5   5    13338.94    11960.88      203.95 o
   0   5   5      244.00      530.03       53.55 o
   1   5   5    12875.08    12675.21      172.39 o
   2   5   5      863.67      928.57       48.35 o
   3   5   5     7314.06     6910.10      128.87 o
   4   5   5     1912.32     1998.57       78.23 o
   5   5   5      396.12      401.89       68.45 o
   6   5   5       63.06        0.89      103.75 o
  -6   6   5      155.15       27.27      128.40 o
  -5   6   5      356.78      239.30      108.28 o
  -4   6   5     1268.58     1250.04      100.72 o
  -3   6   5      316.63      406.79       74.70 o
  -2   6   5     6954.39     6804.02      138.19 o
  -1   6   5      990.02      711.09       91.96 o
   0   6   5     1383.23     1024.47      117.77 o
   1   6   5      525.54      417.07       52.33 o
   2   6   5      443.05      128.01       43.23 o
   3   6   5       69.54        6.66      106.06 o
   4   6   5      372.26      259.79       79.02 o
   5   6   5      118.50        1.45      379.88 o
   6   6   5      218.51       23.60      110.78 o
  -6   7   5      548.15      418.00      220.73 o
  -5   7   5       83.88       71.32      118.01 o
  -4   7   5       91.34       75.14       56.16 o
  -3   7   5      158.72      132.65       62.83 o
  -2   7   5      545.17      710.62       53.40 o
  -1   7   5      402.84      464.79       60.51 o
   0   7   5    31371.57    32491.12      664.25 o
   1   7   5     3485.40     3171.73      100.59 o
   2   7   5      187.92      228.27       59.28 o
   3   7   5     1061.97     1395.37       64.13 o
   4   7   5      285.89        2.75       86.09 o
   5   7   5      228.88      335.91      151.05 o
   6   7   5      -50.23       13.40      178.62 o
  -6   8   5      316.84      278.45      162.89 o
  -5   8   5      180.21       24.07       94.41 o
  -4   8   5      883.71     1015.87       75.85 o
  -3   8   5      106.70        0.73       83.17 o
  -2   8   5      790.07      658.99       64.84 o
  -1   8   5      227.64       75.59       53.52 o
   0   8   5      438.77      448.03       54.13 o
   1   8   5    16191.24    15147.31      301.71 o
   2   8   5      777.03      793.07       63.06 o
   3   8   5     3599.85     4112.66      111.31 o
   4   8   5      757.94      888.63      113.17 o
   5   8   5       96.39        4.44       59.64 o
  -5   9   5      343.05      337.10      154.20 o
  -4   9   5      409.00      378.07       81.56 o
  -3   9   5      184.23      203.98       74.44 o
  -2   9   5     1196.24      761.19       74.46 o
  -1   9   5      385.75      296.13       63.90 o
   0   9   5     2170.12     2180.79       90.67 o
   1   9   5      881.40      540.98       58.00 o
   2   9   5     1288.03     1238.75       65.79 o
   3   9   5     3801.11     4028.50      111.75 o
   4   9   5      194.57       82.81      159.85 o
   5   9   5      225.75       34.19      385.76 o
  -5  10   5      213.32      157.57       81.03 o
  -4  10   5      116.20       48.70       53.55 o
  -3  10   5       85.92        6.67       57.32 o
  -2  10   5      300.35      233.73       58.18 o
  -1  10   5      351.80      221.67       57.58 o
   0  10   5     2808.91     2668.57       85.63 o
   1  10   5      177.22      162.51       48.39 o
   2  10   5       41.38       95.29       33.91 o
   3  10   5     2509.30     2877.09      113.85 o
   4  10   5      200.96      274.02      102.60 o
   5  10   5      775.75      468.26      106.21 o
  -5  11   5     1168.44     1037.38      148.35 o
  -4  11   5      113.94       99.16       76.32 o
  -3  11   5      298.73      227.52       73.54 o
  -2  11   5     2443.62     2534.53      105.15 o
  -1  11   5     1850.26     2008.13       72.43 o
   0  11   5      139.40       79.89       51.41 o
   1  11   5      819.76      711.03       66.04 o
   2  11   5      525.32      516.37       58.70 o
   3  11   5       42.55        0.70      137.99 o
   4  11   5      244.38      461.98       99.26 o
   5  11   5       84.53        2.43      154.62 o
  -4  12   5      190.92      172.15       94.76 o
  -3  12   5      738.06      812.59       95.61 o
  -2  12   5     2300.90     2338.55      109.36 o
  -1  12   5      154.06       64.91       89.68 o
   0  12   5     1096.16      890.33       72.92 o
   1  12   5      548.66      354.58       68.29 o
   2  12   5      859.61      937.17       88.04 o
   3  12   5      166.21       96.14       87.76 o
   4  12   5      131.98      130.35       90.64 o
  -4  13   5       35.85       49.53      188.60 o
  -3  13   5       68.77       33.16       85.46 o
  -2  13   5      565.97      560.69       82.14 o
  -1  13   5      169.79       44.59       62.32 o
   0  13   5     1250.21     1146.76       79.88 o
   1  13   5      110.61       23.59       59.81 o
   2  13   5       90.22      155.75       61.43 o
   3  13   5      168.90        1.52      124.96 o
   4  13   5      237.48      112.90       82.85 o
  -3  14   5      132.60        0.29       89.53 o
  -2  14   5      245.08      192.07       69.68 o
  -1  14   5     2601.97     2505.89      131.26 o
   0  14   5     1511.84     1714.45      104.14 o
   1  14   5      107.37        4.42       94.75 o
   2  14   5      503.82      403.90       79.04 o
   3  14   5      304.87      264.42       96.35 o
  -3  15   5      139.74       92.53      167.22 o
  -2  15   5      198.13       20.64       75.15 o
  -1  15   5      167.47      105.90       71.51 o
   0  15   5      244.12       13.82      120.97 o
   1  15   5      844.94      654.35       81.18 o
   2  15   5      144.94      367.09       87.52 o
  -2  16   5      376.30      418.21      117.63 o
  -1  16   5      173.52      119.14       74.36 o
   0  16   5      104.17       10.90      148.96 o
   1  16   5       38.86       21.05       67.75 o
  -6   0   6      180.37       60.62      155.40 o
  -5   0   6      137.33       23.99       96.68 o
  -4   0   6       51.89       45.52       85.38 o
  -3   0   6    11369.92    11685.31      229.79 o
  -2   0   6      841.17      931.58       68.71 o
  -1   0   6    40738.75    43234.30      729.26 o
   0   0   6     3703.72     3344.50      130.58 o
   1   0   6     2493.82     2691.97      133.08 o
   2   0   6    35085.17    36895.01      796.57 o
   3   0   6     2396.47     2056.14      122.49 o
   4   0   6      948.92     1363.78      113.17 o
   5   0   6     1080.75     1122.99      211.06 o
   6   0   6      182.47       66.04      143.49 o
  -6   1   6      485.82      356.90      100.47 o
  -5   1   6      -43.16        0.15      158.47 o
  -4   1   6      314.94      292.83       56.20 o
  -3   1   6    12080.60    11088.86      215.55 o
  -2   1   6     3257.66     3139.42       71.12 o
  -1   1   6     2623.37     2674.74      106.45 o
   0   1   6      995.16      853.73       57.48 o
   1   1   6     1118.88      926.26       88.84 o
   2   1   6     3489.97     3258.98       79.42 o
   3   1   6     1061.76      886.63       61.01 o
   4   1   6       63.82      156.36       69.83 o
   5   1   6      756.11      836.36       87.77 o
   6   1   6      617.69      626.67      117.20 o
  -6   2   6       71.30       12.58      102.90 o
  -5   2   6      203.13       94.61      111.96 o
  -4   2   6      181.22       69.34      182.99 o
  -3   2   6       58.31       22.45       70.91 o
  -2   2   6      226.35       25.51       63.00 o
  -1   2   6    14537.36    14910.55      288.51 o
   0   2   6     6102.34     6350.11       92.53 o
   1   2   6     7558.40     7025.19      313.84 o
   2   2   6     2065.50     2648.10       73.51 o
   3   2   6      533.97      477.77       41.86 o
   4   2   6      303.86      206.29       74.29 o
   5   2   6      331.10      247.69       82.29 o
   6   2   6      198.49       25.00       79.33 o
  -6   3   6       33.75       22.92      311.52 o
  -5   3   6      830.20      707.98      190.49 o
  -4   3   6      883.14      946.51       73.60 o
  -3   3   6     3727.29     3200.12      317.17 o
  -2   3   6     1346.19     1246.82       72.98 o
  -1   3   6      165.25      117.59       46.50 o
   0   3   6    16176.22    16585.19      207.77 o
   1   3   6     1307.63     1357.30       79.27 o
   2   3   6      944.65      898.98       64.89 o
   3   3   6     1450.95     1221.68       80.78 o
   4   3   6     1846.13     2352.77      125.56 o
   5   3   6      275.55        5.50       67.00 o
   6   3   6      158.21       35.41       60.35 o
  -6   4   6       79.74        6.15       41.95 o
  -5   4   6      299.70      134.80       81.45 o
  -4   4   6      566.21      165.72      138.64 o
  -3   4   6      393.57      634.81       86.04 o
  -2   4   6     1118.65     1190.41       94.25 o
  -1   4   6     6350.38     6016.16      141.21 o
   0   4   6    14313.95    14621.18      246.73 o
   1   4   6       72.01        1.45       66.33 o
   2   4   6      211.62        2.93       53.27 o
   3   4   6      269.42      251.01       44.22 o
   4   4   6      231.42      146.12       58.25 o
   5   4   6      495.61      355.77       83.74 o
   6   4   6      180.56      137.82       74.46 o
  -6   5   6      152.52       46.19       98.07 o
  -5   5   6      423.01      115.79       85.18 o
  -4   5   6      667.48      783.66       84.90 o
  -3   5   6      103.17      101.36       74.98 o
  -2   5   6      602.97      698.39       54.87 o
  -1   5   6     1702.96     1934.61       71.46 o
   0   5   6     1731.85     1958.02       63.33 o
   1   5   6      626.94      719.96       65.99 o
   2   5   6     9839.04     9479.53      150.44 o
   3   5   6     1228.35     1052.50       54.40 o
   4   5   6      169.42      151.00       69.22 o
   5   5   6      173.36      104.30       84.63 o
   6   5   6      259.95       10.68       73.19 o
  -6   6   6      238.36       14.14      111.53 o
  -5   6   6      328.90      112.99       97.91 o
  -4   6   6      444.85      276.01      529.01 o
  -3   6   6      667.82      717.59       85.09 o
  -2   6   6     3139.62     4036.67      165.67 o
  -1   6   6    12202.15    11240.82      243.79 o
   0   6   6    15161.14    15188.98      277.77 o
   1   6   6     2485.13     2540.67       65.92 o
   2   6   6      279.49      353.18       46.04 o
   3   6   6      856.53      651.46       61.75 o
   4   6   6      839.07      749.30       96.48 o
   5   6   6      385.81      187.31      130.10 o
   6   6   6      249.33        2.91      107.37 o
  -6   7   6       91.94       16.39      102.17 o
  -5   7   6      106.68        1.24       71.58 o
  -4   7   6      268.82       29.54      175.52 o
  -3   7   6      460.69      372.64       61.28 o
  -2   7   6       47.83       35.62       49.33 o
  -1   7   6       99.75        0.19       52.57 o
   0   7   6    17370.79    17991.75      474.72 o
   1   7   6     3587.40     3079.41       76.04 o
   2   7   6      279.39      242.61       46.20 o
   3   7   6      347.04        1.28       58.53 o
   4   7   6      390.14      301.49       91.35 o
   5   7   6      145.88       33.89      103.75 o
  -6   8   6      110.39       39.37      163.74 o
  -5   8   6      227.84      158.90       76.20 o
  -4   8   6      187.08      296.32      279.28 o
  -3   8   6      658.50      666.54       60.18 o
  -2   8   6     1562.44     1705.81       80.93 o
  -1   8   6     1688.00     1693.45      103.16 o
   0   8   6     1746.41     1660.50      121.08 o
   1   8   6     3891.91     4112.41       94.48 o
   2   8   6      249.32      120.56       56.79 o
   3   8   6     2092.83     2010.20       84.40 o
   4   8   6      318.21      214.29       95.68 o
   5   8   6      523.89      249.84      106.12 o
  -5   9   6      104.56       81.20      161.72 o
  -4   9   6      260.17      241.74       80.64 o
  -3   9   6      302.91      247.97       63.53 o
  -2   9   6     2710.88     3008.04      104.92 o
  -1   9   6     2258.87     2285.52      139.80 o
   0   9   6      174.27       68.69       63.46 o
   1   9   6      924.09      726.41       56.31 o
   2   9   6      413.53      335.15       60.65 o
   3   9   6      890.52      939.83      128.42 o
   4   9   6      455.90      282.48      132.06 o
   5   9   6      192.64       30.97      132.49 o
  -5  10   6      280.52       80.44       80.75 o
  -4  10   6      293.50      310.46       85.64 o
  -3  10   6       83.00       83.88       49.39 o
  -2  10   6     3526.71     3509.96      343.76 o
  -1  10   6      721.09      629.42       92.86 o
   0  10   6      253.98      159.88       54.21 o
   1  10   6      725.60      787.85       57.53 o
   2  10   6      561.26      737.80       75.05 o
   3  10   6       85.35      129.46       79.43 o
   4  10   6      233.77        7.81      122.07 o
   5  10   6       90.15       34.35      145.93 o
  -5  11   6      591.06      350.34      262.46 o
  -4  11   6       91.81       68.36       78.49 o
  -3  11   6      234.86       91.98       71.98 o
  -2  11   6      121.31        0.73       69.94 o
  -1  11   6      272.77      151.41       80.73 o
   0  11   6      344.38      329.21       58.90 o
   1  11   6      126.51      116.68       79.73 o
   2  11   6      243.15       46.02       57.01 o
   3  11   6     2964.38     2610.12      132.65 o
   4  11   6      297.73      250.25      136.24 o
  -4  12   6      229.20      194.52       75.45 o
  -3  12   6      115.89       66.84      384.04 o
  -2  12   6      382.10      321.86       75.11 o
  -1  12   6      698.15      825.94      100.61 o
   0  12   6      222.55      108.90       63.06 o
   1  12   6      734.59      652.87       72.19 o
   2  12   6       74.96        3.22      100.48 o
   3  12   6      159.91       14.67       80.06 o
   4  12   6      101.17       75.93       73.44 o
  -4  13   6      648.01      319.61      109.87 o
  -3  13   6      200.71       38.43      108.65 o
  -2  13   6      236.54       42.70       60.01 o
  -1  13   6      117.46       50.10      305.49 o
   0  13   6      169.88      181.07       77.33 o
   1  13   6      149.05       59.48      143.89 o
   2  13   6      753.98      816.65      126.03 o
   3  13   6      110.26        8.85      156.61 o
   4  13   6     1111.87     1112.88      134.77 o
  -3  14   6      208.25       55.72      121.16 o
  -2  14   6     1134.98     1255.70       94.00 o
  -1  14   6      207.67      117.39      104.45 o
   0  14   6      121.80       62.60      120.35 o
   1  14   6      330.41       33.25     3747.55 o
   2  14   6       71.25        9.14       97.80 o
   3  14   6       96.20        8.45      104.25 o
  -3  15   6      249.15      159.67      103.01 o
  -2  15   6     2115.57     2108.55      143.90 o
  -1  15   6      788.09      627.35       91.40 o
   0  15   6      117.37       38.41     1230.50 o
   1  15   6      766.26      622.01       87.14 o
   2  15   6      182.57      247.18      132.65 o
  -2  16   6      167.46       11.52       87.60 o
  -1  16   6      334.26      326.88      105.65 o
   0  16   6       24.10        0.89      127.26 o
   1  16   6      296.43      215.05       86.99 o
  -6   1   7       99.97        9.42       93.71 o
  -5   1   7       78.79       38.29       57.00 o
  -4   1   7      183.13       82.29       72.97 o
  -3   1   7      770.83      854.54       73.21 o
  -2   1   7     4174.87     4714.63      100.58 o
  -1   1   7      314.33      366.69       59.56 o
   0   1   7    10097.93    10474.75      157.37 o
   1   1   7     9305.61     7761.33      245.99 o
   2   1   7     1646.33      976.57       86.54 o
   3   1   7      737.41      859.86       57.67 o
   4   1   7      371.13      262.30       69.92 o
   5   1   7      365.00        2.49       93.83 o
   6   1   7       98.70       33.65       81.88 o
  -6   2   7      350.35      172.08      112.80 o
  -5   2   7      201.68      124.37      384.34 o
  -4   2   7     1517.67     1556.81      146.39 o
  -3   2   7       94.73       50.98       57.08 o
  -2   2   7      422.49      115.46       65.76 o
  -1   2   7      554.68      405.12       65.92 o
   0   2   7     3588.49     3863.02       81.68 o
   1   2   7    15313.19    15094.99      393.54 o
   2   2   7     1560.32     1451.87       68.20 o
   3   2   7     3423.84     3778.85      101.57 o
   4   2   7      147.67       41.92       52.61 o
   5   2   7      136.76      128.77      110.26 o
   6   2   7      751.24      643.90      115.67 o
  -6   3   7      239.17      152.10      147.64 o
  -5   3   7      101.39        0.00      534.03 o
  -4   3   7      313.80      298.20       62.18 o
  -3   3   7     1374.10     1428.42       73.87 o
  -2   3   7     4933.46     4717.19      131.10 o
  -1   3   7    13480.78    13137.51      200.73 o
   0   3   7      423.98      400.30       61.33 o
   1   3   7     1228.18     1159.48      103.23 o
   2   3   7     2718.77     2684.92       71.11 o
   3   3   7     1666.34     1700.74       89.69 o
   4   3   7      115.79       54.84       68.41 o
   5   3   7      129.50       29.63      154.98 o
   6   3   7      170.95       85.86      702.06 o
  -6   4   7       39.65        2.58     1357.64 o
  -5   4   7      157.72      290.26       94.14 o
  -4   4   7      125.99        9.81       62.81 o
  -3   4   7     3625.51     2833.77      177.62 o
  -2   4   7     7611.41     7111.28      200.09 o
  -1   4   7     6395.32     6408.97      138.47 o
   0   4   7     2162.41     2296.73       55.66 o
   1   4   7      226.46      176.08       79.40 o
   2   4   7     1331.18     1554.13       72.18 o
   3   4   7      513.10      246.51       45.43 o
   4   4   7       98.67        3.61       69.54 o
   5   4   7      696.34      766.76      123.15 o
   6   4   7       52.54       63.73      110.64 o
  -6   5   7      219.59       28.55      101.29 o
  -5   5   7      604.52      531.81       98.56 o
  -4   5   7     1347.94     1344.45      136.78 o
  -3   5   7     1060.32     1236.24       88.54 o
  -2   5   7       16.17       18.89       71.12 o
  -1   5   7     4649.56     4804.26      126.49 o
   0   5   7     3568.32     3586.22       65.24 o
   1   5   7    16433.02    16000.30      349.74 o
   2   5   7      337.29      377.38       43.55 o
   3   5   7      528.78      377.73       51.94 o
   4   5   7      744.32      364.93       87.14 o
   5   5   7      948.51     1156.78      100.51 o
   6   5   7     -115.42        8.07      217.68 o
  -6   6   7       65.06        1.60      152.16 o
  -5   6   7      232.68      208.09       75.41 o
  -4   6   7      136.09       32.08       74.82 o
  -3   6   7      105.53       94.37       66.33 o
  -2   6   7     1144.98     1306.25       68.90 o
  -1   6   7     8467.67     9133.19      155.79 o
   0   6   7     1039.81      667.58       61.46 o
   1   6   7      537.76      682.63       67.43 o
   2   6   7      157.87       36.93       39.09 o
   3   6   7     3302.88     3890.79       88.65 o
   4   6   7      147.93       60.06      224.15 o
   5   6   7      534.47      399.72       86.83 o
  -6   7   7      249.77       42.76      298.07 o
  -5   7   7      753.71      891.17      115.90 o
  -4   7   7      172.26      146.96       89.06 o
  -3   7   7       84.99       82.65       72.16 o
  -2   7   7    11164.95    11143.63      420.16 o
  -1   7   7      121.56       86.50       54.49 o
   0   7   7     1802.64     1772.48       75.45 o
   1   7   7      170.29      178.87       64.69 o
   2   7   7      583.13      500.87       62.18 o
   3   7   7     3380.73     3657.77      110.55 o
   4   7   7       99.38      176.53       93.17 o
   5   7   7      134.05        0.61      172.45 o
  -6   8   7      172.85        0.13      230.78 o
  -5   8   7      266.98      202.07      102.76 o
  -4   8   7     1012.87     1316.09       92.82 o
  -3   8   7      561.71      472.69       71.99 o
  -2   8   7      887.41     1028.42       83.68 o
  -1   8   7      582.23      472.13       78.85 o
   0   8   7      931.70     1345.06       66.02 o
   1   8   7     1422.28     1207.75       67.41 o
   2   8   7      177.81       63.29       66.43 o
   3   8   7      448.85       47.39       65.36 o
   4   8   7     1343.13     1148.31      182.27 o
   5   8   7      443.29       39.94      170.86 o
  -5   9   7      287.18      161.45      111.13 o
  -4   9   7      163.99       14.80       72.21 o
  -3   9   7      599.81      333.59       80.59 o
  -2   9   7      289.82      291.91      165.36 o
  -1   9   7      510.07      717.69       56.83 o
   0   9   7     2307.98     2339.94      126.05 o
   1   9   7     1663.46     1614.34       95.90 o
   2   9   7     4039.19     4270.14      100.80 o
   3   9   7      672.91      497.49       69.16 o
   4   9   7      739.80      862.48      110.71 o
   5   9   7      137.78       84.64       60.34 o
  -5  10   7      184.88        2.42       79.66 o
  -4  10   7      163.37        5.38      176.64 o
  -3  10   7      113.86       56.29      147.12 o
  -2  10   7     1045.49      863.62       81.45 o
  -1  10   7      138.32        5.54       65.80 o
   0  10   7     1693.87     2011.00       89.76 o
   1  10   7      564.04      653.96       60.94 o
   2  10   7      231.17       23.22       55.39 o
   3  10   7     4119.06     4015.90      144.29 o
   4  10   7      141.58       32.57      103.18 o
   5  10   7      148.06       12.47      149.54 o
  -5  11   7      258.38       75.41       99.21 o
  -4  11   7      218.69      352.63       67.34 o
  -3  11   7      447.69      328.47      149.03 o
  -2  11   7     1056.80     1025.90      116.00 o
  -1  11   7      122.71       32.06       63.67 o
   0  11   7     1696.49     1692.32       86.90 o
   1  11   7      843.28      683.36       85.46 o
   2  11   7     2574.75     2574.00       96.98 o
   3  11   7      100.88       41.70       65.07 o
   4  11   7      337.74      160.26       90.24 o
  -4  12   7      346.86      345.27       80.09 o
  -3  12   7      488.63      497.51       70.57 o
  -2  12   7      152.08        8.56       68.05 o
  -1  12   7     2352.10     2411.07      106.47 o
   0  12   7      291.09      143.95       71.49 o
   1  12   7     1202.95     1258.09      149.78 o
   2  12   7       74.83       31.67       54.72 o
   3  12   7      685.14      718.75       77.91 o
   4  12   7      563.10      363.40      185.56 o
  -4  13   7      218.24       56.49      110.34 o
  -3  13   7      593.21      337.25      157.67 o
  -2  13   7      139.92        6.15      111.42 o
  -1  13   7      640.79      723.54       77.38 o
   0  13   7      512.18      507.56       79.93 o
   1  13   7      174.25       62.31      435.36 o
   2  13   7       19.39       14.84       92.82 o
   3  13   7      181.39      199.92       54.12 o
  -3  14   7      653.80      730.37       88.87 o
  -2  14   7      283.85        1.58       79.16 o
  -1  14   7     1128.60      819.70       91.94 o
   0  14   7      317.68       61.39       91.86 o
   1  14   7      166.27       61.87      413.77 o
   2  14   7      795.78      566.78       99.75 o
   3  14   7       64.50       31.91      836.11 o
  -2  15   7       20.38        5.22       91.20 o
  -1  15   7       29.23       48.72       71.27 o
   0  15   7       42.10      228.68       72.25 o
   1  15   7      103.61       18.73       61.64 o
   2  15   7      164.82      134.78       86.24 o
  -1  16   7      170.51        3.07       99.05 o
   0  16   7      211.63      205.69       87.74 o
   1  16   7      647.03      582.02      102.94 o
  -6   0   8      118.54       15.52      113.60 o
  -5   0   8     1035.45     1101.41      137.37 o
  -4   0   8      357.51      494.70       86.49 o
  -3   0   8     1261.26     1301.04      103.24 o
  -2   0   8    18390.54    18093.28      452.68 o
  -1   0   8    12313.75    12044.19      320.00 o
   0   0   8     6436.13     6254.42      281.07 o
   1   0   8      984.90      980.49      185.50 o
   2   0   8    12403.50    11604.72      377.74 o
   3   0   8     1062.35     1048.66      319.64 o
   4   0   8      -48.76       88.70      206.91 o
   5   0   8      -48.06       35.13      169.27 o
   6   0   8      225.24       40.06      194.75 o
  -6   1   8      157.26       40.83       98.82 o
  -5   1   8      131.45       58.35       68.29 o
  -4   1   8      705.82      515.71       86.57 o
  -3   1   8      109.52        5.41       66.29 o
  -2   1   8     5741.79     5952.60      114.52 o
  -1   1   8    11991.44    11507.63      196.92 o
   0   1   8    10601.83     9665.95      195.84 o
   1   1   8     4712.18     5036.59      179.54 o
   2   1   8     2105.67     2085.37      109.07 o
   3   1   8      668.92      635.27      109.09 o
   4   1   8      114.84      176.61       84.65 o
   5   1   8      218.15       74.37      151.98 o
   6   1   8     1012.78      887.03      147.76 o
  -6   2   8      628.82      401.48       98.15 o
  -5   2   8      344.55      305.90       81.62 o
  -4   2   8       58.01        2.60       77.77 o
  -3   2   8       68.75       91.54      176.19 o
  -2   2   8      614.78      758.24       76.05 o
  -1   2   8     2117.70     2153.02       88.00 o
   0   2   8    16031.88    16194.97      234.15 o
   1   2   8     6905.43     6957.86      176.07 o
   2   2   8      198.06      294.28      165.41 o
   3   2   8      169.53        0.54       69.48 o
   4   2   8      166.61      187.03       79.60 o
   5   2   8      239.52       49.46       66.48 o
   6   2   8      395.98      301.85      101.91 o
  -6   3   8      123.58       28.89       88.50 o
  -5   3   8      128.26       56.40       91.58 o
  -4   3   8      206.18       87.59       63.78 o
  -3   3   8     2052.00     2122.35       92.26 o
  -2   3   8    17576.97    16916.33      396.89 o
  -1   3   8     1998.95     2354.19       75.52 o
   0   3   8      826.99     1011.39       61.37 o
   1   3   8     2728.06     2841.18       85.59 o
   2   3   8     3414.34     3664.96      118.18 o
   3   3   8     3303.09     3442.98       96.21 o
   4   3   8       66.28       15.09       68.89 o
   5   3   8      100.11      146.29      118.63 o
   6   3   8       75.40        0.17       57.92 o
  -6   4   8      115.26       14.40      186.33 o
  -5   4   8      236.86      269.82      207.38 o
  -4   4   8      217.12      126.69      128.30 o
  -3   4   8      524.87      432.98       73.04 o
  -2   4   8    13854.10    14117.71      318.22 o
  -1   4   8     3497.37     3369.49       83.08 o
   0   4   8      174.02       96.75       43.23 o
   1   4   8      642.70      280.33      108.01 o
   2   4   8      124.95        3.88       43.99 o
   3   4   8      216.66       46.01       60.51 o
   4   4   8     1436.24     1417.93      171.32 o
   5   4   8      162.93      187.68      161.54 o
   6   4   8       -5.02       20.74      115.51 o
  -6   5   8      187.99        0.37      118.39 o
  -5   5   8      372.94       99.72      124.33 o
  -4   5   8      633.55      502.41       84.96 o
  -3   5   8      598.98      534.25       77.16 o
  -2   5   8     1439.33     1771.29       88.27 o
  -1   5   8     5921.90     6343.63      129.62 o
   0   5   8      375.66      394.91       48.26 o
   1   5   8     1228.68     1499.12       79.49 o
   2   5   8       71.69        0.41       64.86 o
   3   5   8      927.93      512.84       55.11 o
   4   5   8      549.40      551.67       70.12 o
   5   5   8      599.48      453.10      127.16 o
  -6   6   8      -61.85       19.49      221.31 o
  -5   6   8      359.48      214.63      125.77 o
  -4   6   8      163.77      107.39       74.38 o
  -3   6   8     1465.11     1480.75       93.00 o
  -2   6   8     5093.36     5424.92      136.88 o
  -1   6   8      819.06      796.08       72.79 o
   0   6   8      701.75      894.63       45.34 o
   1   6   8      522.91      355.79       78.29 o
   2   6   8     1009.19     1009.79       53.61 o
   3   6   8      157.01      167.32       64.82 o
   4   6   8      422.86      207.59      140.84 o
   5   6   8      -45.90       81.18    10190.67 o
  -6   7   8      183.62        9.71      160.57 o
  -5   7   8      231.41       30.23       84.85 o
  -4   7   8      301.86      407.26       87.83 o
  -3   7   8       53.42       65.73       54.71 o
  -2   7   8     5071.44     5068.17      220.35 o
  -1   7   8      778.56      755.65       65.70 o
   0   7   8     3820.12     3770.68      116.65 o
   1   7   8      660.88      664.17       60.03 o
   2   7   8      225.11        8.62       62.31 o
   3   7   8     2982.43     2758.19      130.12 o
   4   7   8      760.55      792.35       99.50 o
   5   7   8       55.98       35.80      106.78 o
  -5   8   8      104.76      100.44      231.15 o
  -4   8   8      136.34      109.39       67.21 o
  -3   8   8      111.45       76.80       76.31 o
  -2   8   8      780.97      847.93      124.13 o
  -1   8   8     2003.12     2041.71      103.26 o
   0   8   8      135.08      175.49       47.23 o
   1   8   8      137.92       28.98       61.63 o
   2   8   8      674.09      385.83       71.21 o
   3   8   8     2748.98     2912.85      141.74 o
   4   8   8      194.17       39.64      124.56 o
   5   8   8      281.78       12.77      145.89 o
  -5   9   8      100.74       36.86       84.77 o
  -4   9   8      -19.76        2.54      204.96 o
  -3   9   8     2152.72     2617.76      123.68 o
  -2   9   8     3992.96     4261.49      168.45 o
  -1   9   8     1093.94     1341.00      109.25 o
   0   9   8      891.64      924.01       71.28 o
   1   9   8      288.34      284.66       90.66 o
   2   9   8     6351.29     6660.47      149.37 o
   3   9   8      942.35      894.95       81.02 o
   4   9   8      823.73      731.08      115.40 o
   5   9   8      263.30      242.71      108.77 o
  -5  10   8      264.35      152.21      124.43 o
  -4  10   8      211.70      107.77       71.88 o
  -3  10   8      654.62      857.10       86.72 o
  -2  10   8      461.65      280.58      107.66 o
  -1  10   8      196.56      191.84      116.05 o
   0  10   8       88.57        9.97       73.90 o
   1  10   8      195.92       39.16       79.81 o
   2  10   8      797.99      965.50       73.44 o
   3  10   8      697.59      776.50       81.17 o
   4  10   8      916.61      873.32      115.50 o
  -4  11   8      256.50      244.24       76.40 o
  -3  11   8      600.26      733.63      128.97 o
  -2  11   8     2523.99     2594.46      206.29 o
  -1  11   8      154.02      175.12       77.71 o
   0  11   8      191.14      109.23       72.07 o
   1  11   8     2063.64     2067.49      101.73 o
   2  11   8      317.23      387.02       69.24 o
   3  11   8      242.98      142.59       94.28 o
   4  11   8      162.05       17.66      248.10 o
  -4  12   8      125.17       14.84      140.53 o
  -3  12   8       31.44        0.09     1738.71 o
  -2  12   8       54.53       75.55       56.24 o
  -1  12   8      126.32       65.54       63.07 o
   0  12   8      817.05     1107.11       79.61 o
   1  12   8      780.55      858.22       82.75 o
   2  12   8      812.86      873.96      100.77 o
   3  12   8      693.78      692.17      110.19 o
   4  12   8      204.51      108.72      146.69 o
  -4  13   8        3.88       46.09      157.45 o
  -3  13   8      552.68      498.62      107.60 o
  -2  13   8      234.14       21.91       75.57 o
  -1  13   8      194.95      195.86       83.79 o
   0  13   8     1046.24     1167.88       99.38 o
   1  13   8      547.83      640.33       79.21 o
   2  13   8     1168.02     1146.77       86.98 o
   3  13   8      120.00       86.54       87.83 o
  -3  14   8       50.80        1.83      150.04 o
  -2  14   8      103.96       70.27       57.67 o
  -1  14   8      669.90      599.55      149.93 o
   0  14   8      178.51      110.93      354.97 o
   1  14   8      486.50      645.36       84.81 o
   2  14   8      290.68      198.15       90.42 o
  -2  15   8       79.78       50.38       61.50 o
  -1  15   8      779.67      781.65       98.39 o
   0  15   8       44.47       40.03      135.83 o
   1  15   8      518.51      316.12      176.72 o
   2  15   8      -11.08        5.98      202.61 o
   0  16   8      236.33       99.58       72.29 o
  -6   1   9      212.36       43.77      314.06 o
  -5   1   9      891.79      560.06      156.27 o
  -4   1   9      334.50       17.89       78.93 o
  -3   1   9       -0.38       39.36      746.78 o
  -2   1   9      319.24      130.82       70.92 o
  -1   1   9     4747.86     5369.33      126.35 o
   0   1   9     7182.88     7604.81      215.72 o
   1   1   9     1458.68     1478.75      127.63 o
   2   1   9       57.83       59.15       78.18 o
   3   1   9     1477.35     1677.02      165.22 o
   4   1   9      169.39       12.16       67.47 o
   5   1   9      128.73       14.35       84.31 o
   6   1   9      168.35       22.46       92.84 o
  -6   2   9      260.30       32.51      100.84 o
  -5   2   9      340.30      437.09       96.04 o
  -4   2   9      308.42      254.28       89.34 o
  -3   2   9      154.72       68.03       56.82 o
  -2   2   9     2647.49     2847.42       99.07 o
  -1   2   9    21020.00    20733.52      497.06 o
   0   2   9      980.54      812.64       56.25 o
   1   2   9     4342.92     4254.15      122.25 o
   2   2   9     1096.94     1173.76       88.10 o
   3   2   9      226.67        8.89       79.99 o
   4   2   9      313.09      253.31       89.50 o
   5   2   9       27.57        0.02       49.33 o
   6   2   9      320.94      113.75       86.68 o
  -6   3   9      336.06      111.20       83.40 o
  -5   3   9      357.05      111.24      114.46 o
  -4   3   9      233.53      163.18       75.29 o
  -3   3   9      292.67      256.21       68.44 o
  -2   3   9     6656.53     6663.54      276.59 o
  -1   3   9    19539.81    19592.25      361.73 o
   0   3   9      299.49       94.48       54.75 o
   1   3   9     1335.46     1186.35       73.81 o
   2   3   9      156.29      133.57       75.74 o
   3   3   9      368.18      451.33       65.59 o
   4   3   9      131.54       12.76      119.27 o
   5   3   9      260.15      355.34     1059.15 o
   6   3   9       -9.11       18.13      199.69 o
  -6   4   9      157.80       62.12      146.53 o
  -5   4   9      120.63        1.43      161.77 o
  -4   4   9       68.50       54.46       77.42 o
  -3   4   9     2780.60     3034.85      105.29 o
  -2   4   9      526.40      768.45       80.73 o
  -1   4   9     2891.87     3230.44      120.31 o
   0   4   9    12033.82    11800.11      213.15 o
   1   4   9     1049.79     1007.21       73.95 o
   2   4   9      273.24      180.41       54.94 o
   3   4   9      940.53      355.43       63.55 o
   4   4   9      515.87      345.13      101.04 o
   5   4   9       62.09       90.80      106.11 o
  -6   5   9      522.37       74.94      120.83 o
  -5   5   9      213.71      251.95       88.80 o
  -4   5   9      200.33      337.39     1669.76 o
  -3   5   9      512.08      704.05      102.44 o
  -2   5   9      476.79      368.40       97.70 o
  -1   5   9     3019.42     3504.02       95.73 o
   0   5   9      758.50      777.73       59.06 o
   1   5   9     1457.82     1372.26       92.00 o
   2   5   9     1477.70     1620.61       69.94 o
   3   5   9      208.92       92.50       53.21 o
   4   5   9     1870.54     2276.82      115.52 o
   5   5   9       59.66        0.00      166.82 o
  -6   6   9      235.62       13.99      122.97 o
  -5   6   9      115.21       21.87       66.59 o
  -4   6   9      277.06      390.03      245.10 o
  -3   6   9      420.05      183.78      117.32 o
  -2   6   9     1376.86     1355.20       99.06 o
  -1   6   9     4089.74     4069.12      126.86 o
   0   6   9     2773.10     3497.01       80.73 o
   1   6   9      234.02      308.85       71.65 o
   2   6   9     7664.83     7937.35      175.31 o
   3   6   9      667.29      658.24       68.78 o
   4   6   9      350.71       18.02      132.83 o
   5   6   9        5.82        3.90      103.74 o
  -5   7   9      766.48      357.90      147.83 o
  -4   7   9      452.49      353.20       91.91 o
  -3   7   9      409.95      428.92       67.82 o
  -2   7   9      386.31      376.50       79.82 o
  -1   7   9      386.91      178.33       61.69 o
   0   7   9      162.55      123.05       59.66 o
   1   7   9      531.65      714.80       81.46 o
   2   7   9     2538.61     2671.02      107.03 o
   3   7   9     3997.76     4309.77      208.24 o
   4   7   9       58.76       16.18      355.04 o
   5   7   9      510.87      314.37      140.35 o
  -5   8   9      145.51      203.45      176.05 o
  -4   8   9      227.75        0.59       97.23 o
  -3   8   9      154.05       37.75      132.03 o
  -2   8   9      472.31      163.73       69.03 o
  -1   8   9     3991.40     4147.31      133.43 o
   0   8   9      106.17       71.35       62.45 o
   1   8   9       38.35        0.01       61.31 o
   2   8   9      682.53      309.34       82.89 o
   3   8   9      388.22       43.99       64.96 o
   4   8   9      283.91       81.24      103.20 o
   5   8   9       96.20       52.04      153.26 o
  -5   9   9      139.80       37.99      119.60 o
  -4   9   9       77.86       17.83       67.24 o
  -3   9   9     1238.81     1296.10       92.94 o
  -2   9   9      914.48     1033.99       70.83 o
  -1   9   9      147.48       26.29       65.41 o
   0   9   9     2602.50     2514.91      138.93 o
   1   9   9      530.33      333.30       79.95 o
   2   9   9      125.24        0.36       52.08 o
   3   9   9      526.85      537.00       77.72 o
   4   9   9      259.08      264.39       83.19 o
  -5  10   9      -19.05        4.69      446.69 o
  -4  10   9      329.58      406.32       94.63 o
  -3  10   9     3520.33     3976.08      168.23 o
  -2  10   9     2795.49     3080.13      138.67 o
  -1  10   9     3385.55     3973.79      136.95 o
   0  10   9     2559.47     2641.75      146.26 o
   1  10   9     2853.00     3217.15      121.39 o
   2  10   9      180.78       56.25       76.23 o
   3  10   9      151.56      139.04       95.44 o
   4  10   9      114.41      234.98      499.62 o
  -4  11   9      170.37       43.93      577.76 o
  -3  11   9       28.17       97.13      109.73 o
  -2  11   9     1051.46     1101.52       96.55 o
  -1  11   9      322.69      460.42       94.56 o
   0  11   9     2014.49     2540.94      145.43 o
   1  11   9      238.79       49.78       87.21 o
   2  11   9       87.44        2.91       86.92 o
   3  11   9      292.05       98.99       92.01 o
   4  11   9       18.68        8.40      184.60 o
  -4  12   9      -94.23       19.01      137.57 o
  -3  12   9     1059.61     1278.30       98.51 o
  -2  12   9      205.90       89.97      101.90 o
  -1  12   9     1065.45     1149.27      103.36 o
   0  12   9      176.52       34.20       72.81 o
   1  12   9      143.65        6.03      103.40 o
   2  12   9      475.09      602.85       97.87 o
   3  12   9      414.05      238.54      182.84 o
  -3  13   9      350.78      226.49       86.24 o
  -2  13   9       99.30      120.48       86.59 o
  -1  13   9      288.93      120.46       65.64 o
   0  13   9      812.39      733.94      113.19 o
   1  13   9      441.43      321.99       85.31 o
   2  13   9      102.56        9.35      202.62 o
   3  13   9       88.50       34.08      127.24 o
  -3  14   9      455.74      348.60       98.19 o
  -2  14   9      175.05      109.21      132.40 o
  -1  14   9      922.38      805.70      103.20 o
   0  14   9      172.96        0.36      242.36 o
   1  14   9       50.39        0.82      102.55 o
   2  14   9     1597.36     1493.29      145.44 o
  -2  15   9      612.29      433.77       93.92 o
  -1  15   9      746.45      747.70      146.50 o
   0  15   9      195.95       35.19       62.32 o
   1  15   9      170.41        9.30      183.93 o
  -6   0  10      907.64      438.72      195.42 o
  -5   0  10     1324.66     1601.93      160.18 o
  -4   0  10     3046.99     2860.07      314.46 o
  -3   0  10       65.91       41.07       81.14 o
  -2   0  10       94.05       36.52       79.13 o
  -1   0  10     8809.30     8552.03      608.05 o
   0   0  10    10429.00    11257.70      386.69 o
   1   0  10     4556.95     3620.55      361.82 o
   2   0  10      289.56      447.35      147.65 o
   3   0  10      651.22      588.04      348.78 o
   4   0  10      147.40        3.15      200.59 o
   5   0  10       45.91       60.42      147.37 o
  -6   1  10      426.13       11.59      137.57 o
  -5   1  10      395.98       77.02       96.52 o
  -4   1  10      276.90       82.88      101.01 o
  -3   1  10      120.79      154.12      163.72 o
  -2   1  10     2697.54     2882.58       95.47 o
  -1   1  10     1864.53     1748.07      115.94 o
   0   1  10    28679.45    28134.10      924.03 o
   1   1  10     1094.58      621.40       86.06 o
   2   1  10     6874.36     6605.18      180.03 o
   3   1  10     3758.44     4016.32      201.50 o
   4   1  10      120.15      132.86      316.95 o
   5   1  10      259.29        5.89      128.51 o
  -6   2  10      581.91      376.98       97.76 o
  -5   2  10      621.82      269.84       84.38 o
  -4   2  10      718.29      615.08       81.22 o
  -3   2  10      334.35      465.99       80.00 o
  -2   2  10    11140.26    11072.73      253.29 o
  -1   2  10     2278.86     2397.95       88.09 o
   0   2  10      825.87     1095.12       63.60 o
   1   2  10     2424.76     2723.97      107.00 o
   2   2  10       82.61       19.15       61.19 o
   3   2  10      381.70      253.09      106.77 o
   4   2  10      461.13      164.85      179.39 o
   5   2  10      697.76      717.86       96.81 o
  -6   3  10      197.03       20.27       90.64 o
  -5   3  10      522.89      394.20       96.96 o
  -4   3  10      174.72      138.38       86.69 o
  -3   3  10     1958.00     2315.87      138.17 o
  -2   3  10    13557.11    12835.12      368.35 o
  -1   3  10       44.03       16.31      127.29 o
   0   3  10      237.75       46.10       54.42 o
   1   3  10     1513.19     1493.44       66.90 o
   2   3  10     1124.75     1324.67       91.89 o
   3   3  10      790.19      635.71       83.97 o
   4   3  10     1980.91     1765.26      138.32 o
   5   3  10      131.12       25.76      131.22 o
  -6   4  10      332.00      210.23      122.93 o
  -5   4  10      394.49      445.68      214.36 o
  -4   4  10     2489.89     2477.27      123.08 o
  -3   4  10      632.47      536.00       81.40 o
  -2   4  10      769.18      798.93       97.65 o
  -1   4  10     4812.60     4821.62      131.72 o
   0   4  10     1293.39     1487.49       70.77 o
   1   4  10      862.63      787.93       79.96 o
   2   4  10      608.90      611.60       82.75 o
   3   4  10      544.33      368.82       82.21 o
   4   4  10     1720.72     1813.17      124.42 o
   5   4  10      213.41      303.48       79.77 o
  -6   5  10      121.70       86.83      165.74 o
  -5   5  10      250.12      172.46      122.79 o
  -4   5  10       28.41        0.22       83.00 o
  -3   5  10       36.53        2.11       60.93 o
  -2   5  10     3999.43     4271.60      140.09 o
  -1   5  10     3798.69     4067.68      104.87 o
   0   5  10       73.99        5.51     1226.31 o
   1   5  10      838.62      966.53       85.60 o
   2   5  10     4269.33     3948.36      126.39 o
   3   5  10      616.12      636.60       73.22 o
   4   5  10      428.09      152.86      102.99 o
   5   5  10       24.03       87.18       99.61 o
  -6   6  10      151.54       57.40       87.47 o
  -5   6  10      491.71      268.68      150.58 o
  -4   6  10      223.92       29.47       77.73 o
  -3   6  10      559.14      574.53      129.61 o
  -2   6  10     1081.34     1291.69       91.57 o
  -1   6  10      697.10      621.18       62.77 o
   0   6  10      263.31      232.01       52.11 o
   1   6  10     8529.62     8519.85      228.23 o
   2   6  10     2671.62     2812.94      135.53 o
   3   6  10      833.74      728.97       62.52 o
   4   6  10     1039.44     1150.15      106.95 o
   5   6  10      286.97      231.19      211.42 o
  -5   7  10      285.31      393.23       76.90 o
  -4   7  10      366.66      321.67      129.75 o
  -3   7  10      347.86      184.69       99.58 o
  -2   7  10       47.59       13.70       70.96 o
  -1   7  10     3704.19     3847.86      126.47 o
   0   7  10      566.69      586.53       58.78 o
   1   7  10     7247.71     6964.89      278.36 o
   2   7  10     4774.75     4786.30      306.97 o
   3   7  10      349.48      291.83       82.79 o
   4   7  10       43.33        6.86      147.03 o
   5   7  10      -98.21       14.21      119.62 o
  -5   8  10      599.25      558.61      101.99 o
  -4   8  10      217.99      124.56       98.39 o
  -3   8  10      281.77      190.46      142.74 o
  -2   8  10     1470.66     1709.34       91.99 o
  -1   8  10       97.00       44.98       79.05 o
   0   8  10      587.82      685.54       74.06 o
   1   8  10      728.92      845.28       75.08 o
   2   8  10      511.34      449.42       88.77 o
   3   8  10      486.05      421.10       73.56 o
   4   8  10       83.32        1.54      108.44 o
   5   8  10      187.42       48.98      216.54 o
  -5   9  10      -73.56        3.35      136.92 o
  -4   9  10      136.06      240.36       77.82 o
  -3   9  10     3388.80     3695.80      233.50 o
  -2   9  10      207.28       35.25       94.11 o
  -1   9  10       56.32       65.30       83.87 o
   0   9  10      207.95      344.48      105.08 o
   1   9  10      227.33      172.03       80.50 o
   2   9  10       -1.89       61.36      229.97 o
   3   9  10      222.58       74.00       78.62 o
   4   9  10      347.67      417.77       95.16 o
  -5  10  10      129.80        8.29       69.98 o
  -4  10  10       76.31      115.92     1736.17 o
  -3  10  10      489.72      307.60       87.67 o
  -2  10  10      108.32       23.16       61.48 o
  -1  10  10     1340.72     1702.96      155.16 o
   0  10  10      206.58      141.12       57.28 o
   1  10  10      461.29      594.49       77.28 o
   2  10  10      208.97      299.50       85.38 o
   3  10  10     1877.32     1888.21      119.34 o
   4  10  10       95.69       23.61       84.14 o
  -4  11  10      251.28        0.89      117.89 o
  -3  11  10      965.20      762.40      115.97 o
  -2  11  10      693.85      885.52      115.78 o
  -1  11  10      135.20      128.02      121.43 o
   0  11  10      227.06      184.68       73.44 o
   1  11  10      179.20      215.32       83.32 o
   2  11  10      146.03      117.71       97.52 o
   3  11  10      305.76      325.46       72.65 o
   4  11  10      102.47        3.60      866.83 o
  -4  12  10      242.52      150.47       90.28 o
  -3  12  10      450.84      534.70       99.03 o
  -2  12  10     1397.31     1112.31      130.95 o
  -1  12  10      126.77       11.57       73.59 o
   0  12  10     1156.26     1286.24      137.16 o
   1  12  10      893.87      871.19       86.52 o
   2  12  10      561.86      581.05       79.57 o
   3  12  10      162.42       79.89      235.98 o
  -3  13  10      339.80        0.00      139.99 o
  -2  13  10      228.11      209.70      129.92 o
  -1  13  10       82.26      265.88      112.07 o
   0  13  10     4084.95     3943.38      190.60 o
   1  13  10      463.25      380.68       72.72 o
   2  13  10     1289.21     1245.41      119.15 o
   3  13  10      945.88      992.78      111.35 o
  -2  14  10      233.55      195.29       91.17 o
  -1  14  10      168.87      124.66      110.38 o
   0  14  10      545.53      567.38       94.68 o
   1  14  10      411.50      456.46      145.89 o
   2  14  10      564.01      418.17      105.16 o
  -1  15  10       36.53       10.18       55.70 o
   0  15  10      263.89       91.36       85.64 o
   1  15  10      214.80       31.11       97.18 o
  -6   1  11      194.30        0.83      151.74 o
  -5   1  11       54.00       71.49      110.10 o
  -4   1  11      469.84       56.76      112.22 o
  -3   1  11      653.30      471.14       74.46 o
  -2   1  11      363.94      358.71       63.14 o
  -1   1  11     1376.85     1714.31       82.19 o
   0   1  11     1054.72      810.68      125.58 o
   1   1  11     1764.66     2111.21       92.48 o
   2   1  11      234.67      157.61       84.06 o
   3   1  11       18.66        9.05      140.37 o
   4   1  11      677.44      590.63      105.47 o
   5   1  11      390.51      408.15      178.43 o
  -6   2  11      337.46       26.79      479.44 o
  -5   2  11      682.60      578.76      148.19 o
  -4   2  11     1213.37     1195.70      121.49 o
  -3   2  11      566.70      433.94       84.83 o
  -2   2  11      241.79      152.26       71.52 o
  -1   2  11     6772.14     6863.45      194.28 o
   0   2  11     9589.29     9773.70      217.34 o
   1   2  11     6538.78     6160.27      172.12 o
   2   2  11      691.66      720.00       90.31 o
   3   2  11     1163.27     1429.57      102.45 o
   4   2  11      111.20      284.76      174.55 o
   5   2  11       20.08       85.68       94.22 o
  -6   3  11       54.53       17.33      129.03 o
  -5   3  11      429.47      292.16       96.41 o
  -4   3  11     2762.09     2546.95      246.65 o
  -3   3  11      589.56      575.06       78.61 o
  -2   3  11     1452.01     1657.73       69.16 o
  -1   3  11      -30.14        1.15      221.51 o
   0   3  11      473.50      460.32       57.37 o
   1   3  11      657.00      842.39       67.73 o
   2   3  11     2042.00     2095.22      124.94 o
   3   3  11     1188.18     1244.84       88.74 o
   4   3  11      329.52       39.00      185.44 o
   5   3  11      191.03       18.54      163.83 o
  -6   4  11      175.04        1.04      140.47 o
  -5   4  11      249.65       97.50       94.70 o
  -4   4  11      488.26      432.55      113.14 o
  -3   4  11      272.92        2.15       83.14 o
  -2   4  11      886.19     1019.23       75.24 o
  -1   4  11     2515.01     2500.75       78.01 o
   0   4  11      942.24     1059.41       70.21 o
   1   4  11     7256.23     7296.78      191.07 o
   2   4  11    10368.23    10250.42      317.19 o
   3   4  11     1618.12     1934.31      107.11 o
   4   4  11     3043.64     3472.73      263.39 o
   5   4  11      159.63       49.17      103.34 o
  -6   5  11      309.96       10.66       98.43 o
  -5   5  11      773.50      683.99      105.72 o
  -4   5  11      214.51       10.71      111.58 o
  -3   5  11      287.96      370.35      100.07 o
  -2   5  11       73.09       41.83       58.42 o
  -1   5  11      528.77      583.08       63.34 o
   0   5  11     1541.33     1578.09      107.27 o
   1   5  11     5877.70     6223.59      197.21 o
   2   5  11      779.57      684.17      109.94 o
   3   5  11     1723.58     2222.20      170.00 o
   4   5  11      258.37       57.67      155.02 o
   5   5  11      708.75      455.82      207.09 o
  -5   6  11      138.12       61.61       87.18 o
  -4   6  11       97.35      104.11      138.81 o
  -3   6  11     2268.33     2354.41      195.43 o
  -2   6  11      220.84      248.70       74.31 o
  -1   6  11     1548.41     1710.17       98.18 o
   0   6  11       90.28       30.10      105.30 o
   1   6  11     3829.43     4057.52      135.98 o
   2   6  11       84.46       16.69       65.79 o
   3   6  11      344.96       21.03       75.93 o
   4   6  11      909.60      885.38      108.43 o
   5   6  11      409.14      142.62      160.46 o
  -5   7  11      310.05       48.66      154.59 o
  -4   7  11      619.89      655.43      117.30 o
  -3   7  11      208.71        0.53       87.25 o
  -2   7  11      188.37       93.98      102.90 o
  -1   7  11     2373.12     2806.82      112.93 o
   0   7  11      371.62      333.15       63.11 o
   1   7  11      267.03      234.09       93.65 o
   2   7  11     6364.99     6620.47      233.47 o
   3   7  11      948.58      449.85      136.45 o
   4   7  11     1509.99     1465.43      257.62 o
   5   7  11      503.34      288.70      149.98 o
  -5   8  11       86.40       56.40      109.80 o
  -4   8  11      212.87        0.05      101.70 o
  -3   8  11      261.01        1.59       76.81 o
  -2   8  11      768.82      720.55       73.93 o
  -1   8  11     2233.77     2678.97       82.04 o
   0   8  11     1618.45     1623.52      106.26 o
   1   8  11     1129.54     1007.57      186.01 o
   2   8  11      105.65       70.51      135.12 o
   3   8  11      497.39      390.40       72.96 o
   4   8  11      176.76       78.06      178.16 o
  -5   9  11      626.43      379.15       91.71 o
  -4   9  11      106.53       34.29      110.65 o
  -3   9  11      497.66      317.19       96.16 o
  -2   9  11      605.87      450.40       97.31 o
  -1   9  11      641.48      588.17       95.75 o
   0   9  11      289.00      152.44       66.58 o
   1   9  11      376.50      277.18       83.82 o
   2   9  11      254.26      168.19       96.53 o
   3   9  11      135.34      139.57       76.62 o
   4   9  11      424.97      203.18      111.76 o
  -4  10  11      109.77      146.15       86.37 o
  -3  10  11      489.22      360.39       91.79 o
  -2  10  11     1248.99     1491.75      110.73 o
  -1  10  11      280.23      136.59       83.33 o
   0  10  11      354.80      305.63       83.44 o
   1  10  11      714.78      566.10      116.75 o
   2  10  11      297.77      223.79       93.26 o
   3  10  11      630.71      414.59       83.24 o
   4  10  11      191.82        1.77      101.95 o
  -4  11  11      725.68      860.81      110.84 o
  -3  11  11      174.94      231.98      108.81 o
  -2  11  11      779.45      602.47       92.80 o
  -1  11  11      -31.95        2.47      158.28 o
   0  11  11     1135.50      950.67       96.86 o
   1  11  11     1866.29     1821.77      154.50 o
   2  11  11       45.41        0.80      133.02 o
   3  11  11      249.68      200.26       78.40 o
  -3  12  11      972.31      898.12      265.09 o
  -2  12  11      201.18       89.43       86.47 o
  -1  12  11      512.25      257.20      106.76 o
   0  12  11     1971.16     1594.18      143.22 o
   1  12  11      481.91      386.53       78.82 o
   2  12  11      234.10       77.66       69.72 o
   3  12  11      171.65       35.09       69.48 o
  -3  13  11      101.43      128.39      105.39 o
  -2  13  11       96.30        0.62      124.11 o
  -1  13  11      126.37      145.95      215.76 o
   0  13  11      743.64      622.14      100.47 o
   1  13  11      185.63       49.08       99.35 o
   2  13  11      142.05        0.03      134.47 o
  -2  14  11     1817.89     2024.43      142.18 o
  -1  14  11     2354.54     2242.71      187.23 o
   0  14  11      235.40      210.79       93.11 o
   1  14  11      308.09      207.04      100.14 o
  -6   0  12      256.92       33.86      214.36 o
  -5   0  12      191.04        1.01      107.15 o
  -4   0  12     2466.71     2044.96      355.08 o
  -3   0  12    12051.16    11730.01      608.24 o
  -2   0  12     2340.35     2134.65      374.57 o
  -1   0  12     2969.77     3366.29      133.21 o
   0   0  12     4265.42     4727.98      179.29 o
   1   0  12       76.94        8.39      317.77 o
   2   0  12     2874.66     3070.78      349.53 o
   3   0  12     7989.26     8047.88      357.77 o
   4   0  12     2142.57     2283.30      218.69 o
   5   0  12      511.02      285.74      287.09 o
  -6   1  12      193.86      115.56      705.76 o
  -5   1  12       16.98       10.54      116.24 o
  -4   1  12     5985.99     5657.20      276.38 o
  -3   1  12     5479.52     5274.59      175.14 o
  -2   1  12      170.20      236.28       76.71 o
  -1   1  12     2174.98     2717.69      146.93 o
   0   1  12      190.44        5.35      103.36 o
   1   1  12      779.92      402.87      121.53 o
   2   1  12      221.13      187.59     1668.19 o
   3   1  12     3084.60     3145.59      179.35 o
   4   1  12      183.67       75.19      279.07 o
   5   1  12      127.28        9.89      118.99 o
  -6   2  12      159.89        1.12       98.31 o
  -5   2  12       84.66       49.44       88.20 o
  -4   2  12      165.26       14.90       77.43 o
  -3   2  12     1607.57     1772.78      194.67 o
  -2   2  12      378.15      416.53       60.36 o
  -1   2  12      144.44       11.92      708.45 o
   0   2  12      114.55        0.65       44.82 o
   1   2  12     3345.95     2992.72      118.43 o
   2   2  12    10935.74    11198.05      307.61 o
   3   2  12     1994.30     2270.99      125.31 o
   4   2  12      515.98      501.77      104.36 o
   5   2  12      363.61      139.62      103.92 o
  -6   3  12      147.71        0.32       81.47 o
  -5   3  12      381.62       40.38      119.26 o
  -4   3  12      303.01      109.37       88.01 o
  -3   3  12     8706.98     8687.10      320.00 o
  -2   3  12      221.00      222.61       61.33 o
  -1   3  12     1034.48     1215.86       96.40 o
   0   3  12      451.76      327.03       64.26 o
   1   3  12      215.08       15.15       95.35 o
   2   3  12      214.58      171.29       71.36 o
   3   3  12      270.44      191.81      100.10 o
   4   3  12      376.61      208.69      114.17 o
   5   3  12      168.81       20.81      245.25 o
  -5   4  12      424.81      157.02      111.60 o
  -4   4  12     1190.08      852.40      218.38 o
  -3   4  12      204.65       67.17       70.50 o
  -2   4  12      183.48      151.64       65.13 o
  -1   4  12     3118.03     2888.36      117.13 o
   0   4  12      254.67      295.36       63.00 o
   1   4  12     2666.89     2978.44      113.60 o
   2   4  12     2419.16     2710.61      121.43 o
   3   4  12     1907.27     1829.20      105.55 o
   4   4  12      348.66      425.22      110.49 o
   5   4  12      486.11      304.05      143.29 o
  -5   5  12       11.52      108.91      239.09 o
  -4   5  12      358.02      223.23       92.29 o
  -3   5  12     1615.10     1821.03      158.95 o
  -2   5  12    16166.14    15752.76      521.70 o
  -1   5  12     3834.06     4396.17      124.80 o
   0   5  12     1139.49     1025.76       94.32 o
   1   5  12     2584.67     2690.43      114.99 o
   2   5  12     3033.55     2813.55      119.03 o
   3   5  12      520.62      220.14       74.78 o
   4   5  12      280.81       94.54      184.85 o
   5   5  12      769.19      470.28      145.05 o
  -5   6  12      373.38      114.01       86.62 o
  -4   6  12     1766.09     1918.44      175.36 o
  -3   6  12      291.53      214.32      157.01 o
  -2   6  12     1704.80     1820.40      118.19 o
  -1   6  12     1602.62     1492.88       75.24 o
   0   6  12      686.60      856.58       97.20 o
   1   6  12     1903.38     1922.32      168.62 o
   2   6  12     2802.54     2555.86      177.89 o
   3   6  12      592.90      236.42       76.54 o
   4   6  12      450.62      341.57      280.41 o
  -5   7  12      155.86       34.48      112.25 o
  -4   7  12      167.99       61.00       65.12 o
  -3   7  12     4733.84     4852.90      357.09 o
  -2   7  12       71.66        0.58       81.84 o
  -1   7  12     1910.79     2381.82       86.26 o
   0   7  12      635.41      681.29       82.04 o
   1   7  12      526.92      534.17       79.75 o
   2   7  12     1743.43     1547.26      118.16 o
   3   7  12     1106.75     1134.34       98.49 o
   4   7  12     1839.58     1644.24      315.23 o
  -5   8  12      134.61      200.39       82.56 o
  -4   8  12      451.49      241.95      106.71 o
  -3   8  12      298.16      177.05       82.60 o
  -2   8  12      134.98       23.55       71.33 o
  -1   8  12     2779.41     2974.21      147.33 o
   0   8  12      -59.41        6.67      623.51 o
   1   8  12      365.96      323.17       73.90 o
   2   8  12     2824.94     3029.44      269.92 o
   3   8  12      128.44       52.26       80.34 o
   4   8  12      734.57       72.59      158.36 o
  -4   9  12      798.11      910.93      107.62 o
  -3   9  12       86.98       10.90       80.18 o
  -2   9  12      686.14      690.26       93.31 o
  -1   9  12      179.87      103.85      916.60 o
   0   9  12     4413.17     4308.09      270.52 o
   1   9  12     4977.41     5268.53      207.28 o
   2   9  12      123.47       39.09      134.57 o
   3   9  12      501.18      481.47      103.71 o
   4   9  12      498.98      252.04      132.64 o
  -4  10  12      -67.09        2.03      143.96 o
  -3  10  12      262.82      122.95       85.66 o
  -2  10  12      478.74      380.27       85.16 o
  -1  10  12     1277.67     1327.87      129.88 o
   0  10  12     4310.12     4784.48      353.78 o
   1  10  12      805.61     1085.03      100.45 o
   2  10  12       -0.44        2.18      167.21 o
   3  10  12      256.32        0.76       96.38 o
  -4  11  12      410.11       32.68      175.39 o
  -3  11  12      214.05       43.83      137.47 o
  -2  11  12      531.23      403.14      108.69 o
  -1  11  12     1735.16     1605.24      111.77 o
   0  11  12     3163.72     3139.62      155.69 o
   1  11  12      447.59      121.07      132.59 o
   2  11  12      177.63        5.34       96.20 o
   3  11  12      189.70        1.22      109.29 o
  -3  12  12      113.72       44.26      102.63 o
  -2  12  12      231.74      168.02       85.19 o
  -1  12  12      369.59      525.86       76.62 o
   0  12  12      127.50      132.46       82.38 o
   1  12  12     1147.72     1029.06      107.91 o
   2  12  12      331.88       30.01      150.05 o
  -2  13  12      283.52      230.07      174.44 o
  -1  13  12     1596.21     1847.69      197.06 o
   0  13  12      604.40      434.65      115.41 o
   1  13  12      587.91      581.31       81.84 o
   2  13  12      143.82       46.65      279.55 o
  -1  14  12       59.86      107.16      106.83 o
   0  14  12      169.32      126.78       94.69 o
   1  14  12     1148.57     1207.82      215.98 o
  -5   1  13      441.89      192.92      105.82 o
  -4   1  13      325.14      224.58       96.82 o
  -3   1  13     4101.67     3274.47      165.37 o
  -2   1  13      761.87      905.45      138.08 o
  -1   1  13     2490.39     2738.15      182.01 o
   0   1  13     5164.34     4800.46      127.68 o
   1   1  13      137.13       67.88       58.42 o
   2   1  13     1059.89      896.83      142.49 o
   3   1  13     4280.46     4320.38      215.04 o
   4   1  13       93.77        2.93      118.94 o
   5   1  13      350.59       77.39      141.36 o
  -5   2  13       27.57       64.81      106.03 o
  -4   2  13      110.06        9.32      104.29 o
  -3   2  13     4669.48     4791.67      282.18 o
  -2   2  13      817.74      756.53       98.88 o
  -1   2  13      160.96       44.69      112.94 o
   0   2  13      125.99      100.41       65.71 o
   1   2  13     2853.98     3015.08      106.35 o
   2   2  13      865.09      898.49       99.54 o
   3   2  13     1569.66      960.21      120.10 o
   4   2  13      257.19      255.69      117.14 o
   5   2  13      148.48        2.36       82.54 o
  -5   3  13       75.72        2.15      205.97 o
  -4   3  13      568.41      291.68       94.04 o
  -3   3  13     3892.32     4095.88      188.92 o
  -2   3  13     3767.43     4228.20      173.78 o
  -1   3  13      443.98      595.80       93.86 o
   0   3  13      670.17      673.52       69.66 o
   1   3  13      419.94      197.73       86.45 o
   2   3  13      916.30     1139.40       89.02 o
   3   3  13       39.45        4.00       98.09 o
   4   3  13      986.83      838.56      138.81 o
   5   3  13      177.93        6.32      124.35 o
  -5   4  13      100.88        1.06      115.89 o
  -4   4  13       92.88       14.85      108.80 o
  -3   4  13     1892.01     1947.65      165.16 o
  -2   4  13    20505.66    19749.36      538.46 o
  -1   4  13      657.52      787.94       92.79 o
   0   4  13     1559.01     1760.96       89.09 o
   1   4  13     7678.50     8042.41      193.24 o
   2   4  13     8578.40     8118.65      236.43 o
   3   4  13      214.48        1.23       73.96 o
   4   4  13      236.22       60.53      151.50 o
   5   4  13      412.42      505.17      141.95 o
  -5   5  13      202.83      139.96       99.66 o
  -4   5  13     2897.77     2977.40      258.45 o
  -3   5  13     1776.69     2023.09      126.37 o
  -2   5  13     2143.68     2100.81      179.16 o
  -1   5  13       69.78        3.03       57.77 o
   0   5  13       89.34      111.86       88.98 o
   1   5  13     3150.81     3017.14      137.54 o
   2   5  13     1886.07     2062.66      123.23 o
   3   5  13      543.36      632.34       78.82 o
   4   5  13      243.19      539.03      285.43 o
  -5   6  13      400.67       14.97      128.08 o
  -4   6  13      782.52      728.86      121.33 o
  -3   6  13      407.74      351.06      111.48 o
  -2   6  13      839.91      934.94       85.67 o
  -1   6  13      453.65      314.64       66.66 o
   0   6  13     4194.18     4607.17      271.87 o
   1   6  13      622.60      763.20       90.27 o
   2   6  13     2236.39     2562.82      117.40 o
   3   6  13      196.26       71.00      175.02 o
   4   6  13      277.73      405.67      127.03 o
  -5   7  13      773.99      672.85      141.21 o
  -4   7  13      670.32      625.79       90.12 o
  -3   7  13      599.70      433.12       88.94 o
  -2   7  13      -56.85       42.08      168.57 o
  -1   7  13        7.52       73.08       81.40 o
   0   7  13       87.13        0.71       48.01 o
   1   7  13     1561.23     1661.63      100.33 o
   2   7  13      494.14       91.21       72.43 o
   3   7  13      217.96      266.71       68.31 o
   4   7  13      705.36      649.43      156.13 o
  -4   8  13      344.66      379.90       61.95 o
  -3   8  13      606.09      618.68      121.68 o
  -2   8  13      154.17       27.74     1700.53 o
  -1   8  13    11743.69    11336.38      399.70 o
   0   8  13     8687.62     8416.79      297.57 o
   1   8  13     5641.84     5760.51      192.34 o
   2   8  13     2216.27     2131.63      141.56 o
   3   8  13      207.56       51.32      126.08 o
   4   8  13      110.03       59.28      223.79 o
  -4   9  13      -52.65        6.76      224.10 o
  -3   9  13      142.04       98.98      118.79 o
  -2   9  13      203.69       63.92       77.33 o
  -1   9  13      502.49      503.83       84.16 o
   0   9  13      262.36       24.05       64.75 o
   1   9  13      615.26      666.07       87.66 o
   2   9  13      -19.99       57.75      699.06 o
   3   9  13       42.88        9.05      108.76 o
  -4  10  13      268.56      174.99       93.39 o
  -3  10  13      368.27      180.99      255.61 o
  -2  10  13       67.23        6.37      116.13 o
  -1  10  13     2107.10     2157.21      137.60 o
   0  10  13     6163.42     6374.93      235.18 o
   1  10  13      363.67      449.37       80.87 o
   2  10  13      225.20       98.84       92.25 o
   3  10  13      385.75      116.47      104.77 o
  -3  11  13      622.57      688.75      125.73 o
  -2  11  13      186.04        5.21       77.05 o
  -1  11  13      374.22      226.25       72.55 o
   0  11  13      234.82       30.35      119.28 o
   1  11  13      252.55      222.32       90.56 o
   2  11  13      174.56       97.91       84.03 o
   3  11  13      268.69       27.26      179.14 o
  -3  12  13      205.34        9.93       78.21 o
  -2  12  13      143.60        0.73       92.23 o
  -1  12  13      238.26      105.34       72.13 o
   0  12  13      294.22      205.79      127.81 o
   1  12  13      183.28       36.89       57.80 o
   2  12  13      329.28      148.81       69.01 o
  -2  13  13      182.87        4.56      137.54 o
  -1  13  13      915.59      846.48      118.47 o
   0  13  13      172.66       26.68      697.33 o
   1  13  13      685.67      769.34      129.00 o
  -5   0  14      560.66      455.44      146.49 o
  -4   0  14     1322.33     1237.22      200.43 o
  -3   0  14     6147.12     7085.71      346.71 o
  -2   0  14     2045.92     2457.48      185.02 o
  -1   0  14      527.73      544.41      110.15 o
   0   0  14      325.62      193.61      127.76 o
   1   0  14      -49.40        0.08      231.32 o
   2   0  14      321.55      152.04      486.57 o
   3   0  14     4315.92     4232.86      275.87 o
   4   0  14      759.66      691.17      159.75 o
  -5   1  14      489.85      190.84      130.16 o
  -4   1  14     1196.10      895.54      142.03 o
  -3   1  14      985.19     1230.41       94.92 o
  -2   1  14      862.87      997.05       81.73 o
  -1   1  14       80.69        3.37       79.56 o
   0   1  14     2443.95     2397.96      155.42 o
   1   1  14     1133.58     1189.47       85.56 o
   2   1  14     2619.44     3060.58      201.39 o
   3   1  14     7063.32     7537.42      302.42 o
   4   1  14      605.66      717.05      183.42 o
  -5   2  14      183.87       67.48      107.07 o
  -4   2  14      280.20      123.52      100.50 o
  -3   2  14     6357.77     6091.48      257.66 o
  -2   2  14    10199.73    10546.01      429.61 o
  -1   2  14       25.60        0.35       68.46 o
   0   2  14      309.93      252.58       76.10 o
   1   2  14     2150.66     2341.89      129.08 o
   2   2  14      175.62       81.29       65.26 o
   3   2  14     1053.01      869.54      233.64 o
   4   2  14      235.07      198.92      198.99 o
  -5   3  14      259.34       70.38       84.28 o
  -4   3  14      320.63      309.19       89.22 o
  -3   3  14      864.10      521.99      126.42 o
  -2   3  14     1112.89      850.14      148.47 o
  -1   3  14      300.19      195.69      114.64 o
   0   3  14      170.74      179.78       71.49 o
   1   3  14      329.56       44.43       76.79 o
   2   3  14     3059.05     3051.29      132.83 o
   3   3  14     2379.57     2530.75      151.04 o
   4   3  14      164.30       10.24      165.17 o
  -5   4  14      505.76      207.88      156.74 o
  -4   4  14      455.02      470.99       90.83 o
  -3   4  14     1811.97     1403.16      111.73 o
  -2   4  14      241.23       64.42       69.28 o
  -1   4  14     2475.55     2593.49      145.02 o
   0   4  14     1368.23     1588.66       89.40 o
   1   4  14      885.64      853.35       92.66 o
   2   4  14      348.82      134.70       94.96 o
   3   4  14      387.60      454.00       74.27 o
   4   4  14     1206.58      993.12      172.65 o
  -5   5  14      520.32      129.90      163.15 o
  -4   5  14      602.65      377.06      109.79 o
  -3   5  14     1257.70     1339.68      101.55 o
  -2   5  14     1807.97     1798.39      204.47 o
  -1   5  14       95.69      182.07       76.03 o
   0   5  14     5127.30     5633.41      208.41 o
   1   5  14     7238.72     7510.27      275.34 o
   2   5  14     4519.11     4078.08      171.48 o
   3   5  14     1828.48     1614.79      146.94 o
   4   5  14       37.41       43.26       82.46 o
  -5   6  14      458.92      269.13      105.82 o
  -4   6  14      677.26      236.19      146.23 o
  -3   6  14      773.75      769.25       94.15 o
  -2   6  14      351.48      247.14       76.66 o
  -1   6  14     1020.87     1272.10       80.91 o
   0   6  14      168.68      226.56      129.21 o
   1   6  14      946.70      817.58      107.82 o
   2   6  14      683.04      164.74      131.99 o
   3   6  14       85.67       64.57       65.67 o
   4   6  14      115.85      240.83      105.08 o
  -4   7  14      303.24      105.13      126.92 o
  -3   7  14     1226.28     1247.01      104.12 o
  -2   7  14      828.71      885.80      157.27 o
  -1   7  14     1426.16     1505.35       97.93 o
   0   7  14       83.85        0.43       89.62 o
   1   7  14     4592.37     4476.45      172.18 o
   2   7  14     2466.05     2764.53      153.01 o
   3   7  14      253.14      134.18       98.00 o
   4   7  14      106.66      111.02      161.50 o
  -4   8  14      420.63      495.06      131.88 o
  -3   8  14      232.17      114.04      110.76 o
  -2   8  14      137.28       16.23      603.28 o
  -1   8  14      201.27       88.62      110.84 o
   0   8  14       12.00        2.25       62.17 o
   1   8  14     1083.30     1273.58      196.75 o
   2   8  14      400.16      589.22      108.05 o
   3   8  14      231.73      125.85       84.91 o
  -4   9  14      384.52       62.58      109.10 o
  -3   9  14       17.54        3.39      325.06 o
  -2   9  14      380.59      383.38       89.95 o
  -1   9  14     1447.39     1589.81      117.95 o
   0   9  14     1212.32     1249.74      116.59 o
   1   9  14      351.15      350.79       78.64 o
   2   9  14      495.05      562.49       92.54 o
   3   9  14      182.19       17.38      176.98 o
  -3  10  14      284.17        0.00      108.53 o
  -2  10  14       93.95       27.55      107.11 o
  -1  10  14      138.07      345.22       95.28 o
   0  10  14     1481.22     1441.23      131.62 o
   1  10  14      944.59     1158.55      107.44 o
   2  10  14      476.97      371.00       97.61 o
   3  10  14      202.04        0.11      105.94 o
  -3  11  14      377.54       22.06      136.44 o
  -2  11  14      676.53      616.21       92.83 o
  -1  11  14      449.90      402.53      147.03 o
   0  11  14     1371.16     1189.54      142.66 o
   1  11  14     1150.10     1154.49      134.42 o
   2  11  14        2.60       58.08      115.18 o
  -2  12  14      581.82      647.67      110.36 o
  -1  12  14     1097.32     1122.15      125.20 o
   0  12  14     1254.54     1335.33      117.89 o
   1  12  14      402.04      217.30      106.57 o
  -1  13  14      443.95      447.34      115.70 o
   0  13  14      941.65     1134.45      140.67 o
  -5   1  15      476.78      226.35      107.85 o
  -4   1  15      357.96       59.75      113.93 o
  -3   1  15      283.14      128.90       80.95 o
  -2   1  15     8876.33     8569.61      789.69 o
  -1   1  15       32.75       25.78      140.30 o
   0   1  15     1462.41     1499.54      108.65 o
   1   1  15      376.08      411.10       76.78 o
   2   1  15      193.64       69.91       75.95 o
   3   1  15      218.99       74.04      101.62 o
   4   1  15       70.97       64.93      102.91 o
  -5   2  15      398.09      289.38      124.08 o
  -4   2  15      324.79      287.92      130.50 o
  -3   2  15      840.40      894.30       88.36 o
  -2   2  15     1314.04     1543.92      150.91 o
  -1   2  15     1934.40     1976.73      141.69 o
   0   2  15       57.96        4.52     2021.76 o
   1   2  15     1047.34      904.85       84.39 o
   2   2  15      347.08      422.29       86.32 o
   3   2  15      935.03      839.11      174.13 o
   4   2  15     2377.93     2032.48      203.37 o
  -5   3  15      249.06      119.58      124.11 o
  -4   3  15      957.54      881.28      162.63 o
  -3   3  15      154.91       14.20       94.28 o
  -2   3  15      847.62      967.37       91.77 o
  -1   3  15      483.06      496.10      110.52 o
   0   3  15      406.67      545.09       81.35 o
   1   3  15     3060.11     3254.49      190.92 o
   2   3  15      190.42      165.43       93.27 o
   3   3  15      574.09      285.01      168.34 o
   4   3  15      844.50      740.37      178.51 o
  -5   4  15      300.42      235.64      119.13 o
  -4   4  15     1113.49      967.97      158.86 o
  -3   4  15     1192.76     1116.09      121.78 o
  -2   4  15     9775.84     9657.16      440.97 o
  -1   4  15      185.69       31.56      108.22 o
   0   4  15       98.84        7.97      210.50 o
   1   4  15      325.47        5.65       75.29 o
   2   4  15     2788.84     2301.16      153.15 o
   3   4  15     1333.90     1164.88      147.85 o
   4   4  15       50.82        5.71       37.16 o
  -5   5  15       49.54      109.14       64.39 o
  -4   5  15      417.59      336.25       88.28 o
  -3   5  15      504.97      493.91       96.31 o
  -2   5  15      489.39      395.49      154.28 o
  -1   5  15     6981.60     6888.64      194.66 o
   0   5  15      625.84      624.43      142.25 o
   1   5  15     1465.33     1519.30      130.39 o
   2   5  15     1311.73     1558.29      124.58 o
   3   5  15      250.88      173.52      122.92 o
   4   5  15       43.98        2.96      200.34 o
  -4   6  15      690.72      624.37      140.21 o
  -3   6  15      243.84      109.67       92.20 o
  -2   6  15       48.92        0.28       97.23 o
  -1   6  15     1127.11     1183.54      108.18 o
   0   6  15      174.04       48.51      118.14 o
   1   6  15      634.14      616.60      104.47 o
   2   6  15      423.86      355.39       90.17 o
   3   6  15      534.28      584.74      103.82 o
   4   6  15      171.03        0.41      132.68 o
  -4   7  15     1803.54     1270.64      264.80 o
  -3   7  15     1101.04     1205.01      170.13 o
  -2   7  15      213.43       13.61       80.25 o
  -1   7  15        5.00       72.45       55.95 o
   0   7  15      208.43       89.46      181.85 o
   1   7  15      340.93      210.33       84.28 o
   2   7  15      248.11       69.10      122.06 o
   3   7  15      531.52      242.38      101.41 o
  -4   8  15      192.61        0.71      144.14 o
  -3   8  15      250.04      158.18       96.44 o
  -2   8  15      437.26      209.57      101.69 o
  -1   8  15      453.29      396.70      146.00 o
   0   8  15     1902.20     2411.26      110.22 o
   1   8  15     1045.06     1179.69      102.22 o
   2   8  15      110.85       60.68      620.38 o
   3   8  15      149.54      113.57       69.40 o
  -3   9  15      198.76      160.05       78.71 o
  -2   9  15      321.88      162.73       87.44 o
  -1   9  15     1207.23     1233.08      112.52 o
   0   9  15      553.14      499.32       99.80 o
   1   9  15      238.26       69.88      125.58 o
   2   9  15       99.06       19.04       80.95 o
   3   9  15      -48.24       20.51      125.90 o
  -3  10  15       53.40        1.35       69.63 o
  -2  10  15      169.97       98.59       74.45 o
  -1  10  15      569.27      487.23      148.42 o
   0  10  15      414.43       74.21      167.52 o
   1  10  15      541.77      391.62       82.23 o
   2  10  15      129.11      139.31      628.51 o
  -2  11  15       80.71        4.47      107.71 o
  -1  11  15      586.88      412.05       93.47 o
   0  11  15       83.13       26.79       72.47 o
   1  11  15      697.16      898.27       95.90 o
   2  11  15      132.26       50.85       93.28 o
  -1  12  15      247.96       93.07       71.71 o
   0  12  15      164.38      117.05       89.55 o
   1  12  15      184.61       84.09      181.66 o
  -5   0  16      393.14      485.12      738.02 o
  -4   0  16       42.26      121.66       80.00 o
  -3   0  16      825.05      809.20      128.03 o
  -2   0  16     1328.62     1432.11      226.13 o
  -1   0  16       27.62      130.74       87.85 o
   0   0  16      -26.43       27.37      115.65 o
   1   0  16      990.13     1368.02      132.37 o
   2   0  16     2562.17     2976.61      330.72 o
   3   0  16       39.09        0.32       70.38 o
   4   0  16     1179.26     1124.15      225.76 o
  -5   1  16      339.21       56.59     2498.24 o
  -4   1  16      164.53        6.15      227.81 o
  -3   1  16     2508.39     2884.74      135.18 o
  -2   1  16      234.80      166.28       85.10 o
  -1   1  16     1443.37     1767.03      134.02 o
   0   1  16      407.96      644.56       90.18 o
   1   1  16     1520.09     1495.39       93.88 o
   2   1  16      227.36      240.21      120.26 o
   3   1  16      336.57      292.18      256.60 o
   4   1  16      136.49       43.67      100.28 o
  -5   2  16      425.81      170.09      174.82 o
  -4   2  16      254.01       31.63      108.48 o
  -3   2  16      377.76      244.14       83.96 o
  -2   2  16     1215.06     1160.96      115.65 o
  -1   2  16      254.66      322.58       86.85 o
   0   2  16     1367.40     1468.78      123.47 o
   1   2  16      127.01       56.51      312.80 o
   2   2  16       66.30      121.53       31.12 o
   3   2  16      898.10      651.55      116.08 o
   4   2  16      315.13        1.28      111.54 o
  -5   3  16      135.54       16.80      118.63 o
  -4   3  16      889.12      868.46      182.39 o
  -3   3  16      238.93      179.55       80.32 o
  -2   3  16       -2.81        3.02      389.64 o
  -1   3  16      282.34      239.90       92.30 o
   0   3  16      409.83      202.23       87.08 o
   1   3  16     1126.91     1066.93       88.11 o
   2   3  16      738.28      599.57      136.74 o
   3   3  16       54.64      121.23       88.53 o
   4   3  16     1028.23     1035.17      174.18 o
  -4   4  16      257.93       15.03      484.08 o
  -3   4  16      631.17      645.01       89.43 o
  -2   4  16      242.37      114.46       74.93 o
  -1   4  16     2045.50     2208.93      132.33 o
   0   4  16      950.95     1073.37      105.51 o
   1   4  16       69.34        0.02      117.84 o
   2   4  16      142.61        2.43       92.88 o
   3   4  16     1011.94      924.26      103.84 o
   4   4  16      316.60       66.87      267.52 o
  -4   5  16       26.55        0.00       83.11 o
  -3   5  16      281.10      172.71      117.00 o
  -2   5  16      977.48     1159.86      168.10 o
  -1   5  16      181.97       28.76       67.22 o
   0   5  16      226.77      253.52       87.97 o
   1   5  16     7863.44     7536.86      559.37 o
   2   5  16      699.07      541.16      116.55 o
   3   5  16      229.40      223.45      145.65 o
  -4   6  16     1870.85     1654.73      212.96 o
  -3   6  16      282.26       60.61      134.80 o
  -2   6  16     1500.50     1419.75      123.72 o
  -1   6  16     2474.19     3008.67      131.01 o
   0   6  16     2121.23     2233.91      125.86 o
   1   6  16       15.27       39.70       96.53 o
   2   6  16     1411.18     1486.20      141.24 o
   3   6  16      266.20      134.47      152.89 o
  -4   7  16      247.66        3.78       66.84 o
  -3   7  16      519.68      612.44       90.54 o
  -2   7  16      396.33      213.86       83.94 o
  -1   7  16     5951.20     6342.67      260.56 o
   0   7  16     2476.09     2697.67      138.61 o
   1   7  16      126.70       62.52      132.60 o
   2   7  16       82.91      111.59       99.41 o
   3   7  16       39.40       50.92       60.17 o
  -3   8  16      703.54      581.48      203.28 o
  -2   8  16       19.42       25.06       93.79 o
  -1   8  16      196.55       30.21       91.02 o
   0   8  16       44.66       72.45       51.05 o
   1   8  16      212.46       21.76       76.72 o
   2   8  16     1084.25      764.17      134.09 o
   3   8  16      219.17       86.18       92.47 o
  -3   9  16       73.10      204.89       81.13 o
  -2   9  16       51.69        4.16       98.83 o
  -1   9  16      720.33      546.45       99.07 o
   0   9  16      399.86      489.63       78.90 o
   1   9  16      142.76        0.21      119.28 o
   2   9  16      247.35      110.12       75.17 o
  -2  10  16      119.76       67.82       75.17 o
  -1  10  16      136.18       18.74      179.67 o
   0  10  16      290.16       59.46       81.26 o
   1  10  16       75.66       35.47       75.30 o
   2  10  16      202.73       11.35       81.29 o
  -2  11  16      196.95      123.31      111.20 o
  -1  11  16      263.45      261.01       83.44 o
   0  11  16      205.98      139.15       79.63 o
   1  11  16      156.62       88.04       98.54 o
  -4   1  17       71.91      139.23      168.26 o
  -3   1  17      118.33        0.20       54.03 o
  -2   1  17      100.83        1.23       77.04 o
  -1   1  17      949.15     1169.29      148.65 o
   0   1  17      272.45      112.61       97.08 o
   1   1  17     1790.51     1677.62      105.66 o
   2   1  17      133.51       83.87       96.94 o
   3   1  17      177.51      158.61      105.15 o
  -4   2  17      278.96      238.77      269.13 o
  -3   2  17      281.40      153.35      122.76 o
  -2   2  17     1635.09     1662.14      119.55 o
  -1   2  17      123.66       25.93       82.32 o
   0   2  17     1514.95     1788.99      155.54 o
   1   2  17     1014.33     1010.24      101.82 o
   2   2  17     3056.12     3078.28      166.71 o
   3   2  17      152.96      193.08       78.54 o
  -4   3  17      783.92      656.36      121.73 o
  -3   3  17     1562.77     1894.82      163.95 o
  -2   3  17      476.91      508.34       73.81 o
  -1   3  17     1789.85     2026.16      129.41 o
   0   3  17     1047.66     1032.50      139.05 o
   1   3  17      462.13      466.98       99.20 o
   2   3  17      103.44        1.16       63.75 o
   3   3  17      765.18      832.86      100.02 o
  -4   4  17      551.93      213.38      127.60 o
  -3   4  17      900.73      800.80      115.16 o
  -2   4  17      118.43        5.11       63.28 o
  -1   4  17     1903.89     2061.53      234.95 o
   0   4  17     3001.75     3349.39      171.80 o
   1   4  17     1940.62     1846.33      173.72 o
   2   4  17      678.91      517.82      123.89 o
   3   4  17      174.34      195.25       84.02 o
  -4   5  17      583.87      467.69      155.34 o
  -3   5  17      944.76      963.69      140.66 o
  -2   5  17       92.06       59.92       73.31 o
  -1   5  17      222.99       22.69       78.11 o
   0   5  17      228.59       70.92      109.96 o
   1   5  17      693.90      682.31      151.78 o
   2   5  17      123.20       16.18      160.75 o
   3   5  17      238.29      173.73      185.74 o
  -4   6  17      713.99      474.17      104.27 o
  -3   6  17      772.71      845.89      110.65 o
  -2   6  17      606.46      631.55      127.74 o
  -1   6  17      263.03      359.29       87.00 o
   0   6  17      567.00      487.50      123.77 o
   1   6  17       95.08        1.95      118.50 o
   2   6  17       47.01       92.15       79.31 o
   3   6  17       64.49       63.91       64.54 o
  -3   7  17     1766.12     1786.33      182.90 o
  -2   7  17      127.93       26.12      128.72 o
  -1   7  17      245.49       93.30      143.79 o
   0   7  17      404.37      334.70       92.85 o
   1   7  17      128.08       41.15       85.04 o
   2   7  17      473.10      158.93       84.82 o
  -3   8  17      190.98        6.19       77.08 o
  -2   8  17       82.64       56.54      990.31 o
  -1   8  17      395.36      188.51      150.52 o
   0   8  17      516.59      539.57       82.04 o
   1   8  17      267.57        8.95       87.35 o
   2   8  17      225.57      212.16       80.43 o
  -2   9  17      121.25       10.86       87.01 o
  -1   9  17      791.81      649.58      125.01 o
   0   9  17     1628.20     2012.94      132.49 o
   1   9  17      140.48      145.21      346.51 o
  -2  10  17      763.10      772.05      135.37 o
  -1  10  17       70.56       19.33      109.39 o
   0  10  17     1195.59     1422.57      138.65 o
   1  10  17      118.26       96.43      104.02 o
  -4   0  18       33.92        4.67      960.55 o
  -3   0  18     1179.84      879.78      249.07 o
  -2   0  18      399.06      295.36      140.96 o
  -1   0  18      118.64        7.73      176.83 o
   0   0  18     5366.03     5458.22      357.58 o
   1   0  18     1271.99     1548.17      205.18 o
   2   0  18       38.99        0.13      622.30 o
   3   0  18      171.26      182.51      130.96 o
  -4   1  18      -22.48        4.70       97.26 o
  -3   1  18      604.70      443.93       91.03 o
  -2   1  18        2.94        9.25      133.90 o
  -1   1  18     1234.56     1623.87      122.54 o
   0   1  18      391.76      576.06      238.66 o
   1   1  18     1072.53     1070.52      100.98 o
   2   1  18      303.49      439.20       79.96 o
   3   1  18      455.44      328.05       98.82 o
  -4   2  18      395.49      268.72      107.16 o
  -3   2  18      194.40      131.07      109.84 o
  -2   2  18      284.50      131.40       89.85 o
  -1   2  18     1197.49     1514.08      234.62 o
   0   2  18     1398.14     1288.34      155.90 o
   1   2  18     1136.92      997.80      182.31 o
   2   2  18      292.10       46.49     9727.12 o
   3   2  18      108.91        1.11       90.46 o
  -4   3  18      615.72      396.60      110.32 o
  -3   3  18      205.86       16.37      189.00 o
  -2   3  18      763.92      731.96       91.49 o
  -1   3  18      264.67      190.71      149.06 o
   0   3  18      648.21      621.83      111.32 o
   1   3  18       45.92        0.08       82.09 o
   2   3  18     1513.01     1370.20      161.46 o
   3   3  18      140.26        0.02      102.86 o
  -4   4  18       61.75       21.43      256.67 o
  -3   4  18      114.82       16.43      105.53 o
  -2   4  18      241.68       93.79     3486.69 o
  -1   4  18      387.94      231.12      132.39 o
   0   4  18      325.14      235.78       96.85 o
   1   4  18     1451.13     1381.18      130.07 o
   2   4  18      163.16       36.16      148.97 o
   3   4  18      449.29      113.86      120.64 o
  -3   5  18      103.69      124.88      128.44 o
  -2   5  18      203.86       88.51      112.90 o
  -1   5  18      987.35      806.77      117.29 o
   0   5  18      142.68       20.13      174.23 o
   1   5  18      326.33      192.33      128.20 o
   2   5  18       29.78        1.67      164.80 o
  -3   6  18      298.20       51.08      271.68 o
  -2   6  18      763.41      506.15      223.23 o
  -1   6  18      141.15       30.69       52.17 o
   0   6  18     2704.83     3041.36      162.96 o
   1   6  18      164.74        0.68       81.17 o
   2   6  18      329.15      473.34      315.74 o
  -3   7  18     1090.08     1221.28      218.84 o
  -2   7  18      281.66      297.41      143.53 o
  -1   7  18      370.08      284.54       89.14 o
   0   7  18      332.64      196.77      221.47 o
   1   7  18      427.88      319.92      195.42 o
   2   7  18      199.99        3.30      255.44 o
  -2   8  18      296.69      270.74      136.59 o
  -1   8  18      239.67      195.56      145.18 o
   0   8  18       27.84       18.33      126.02 o
   1   8  18      295.43      129.43      100.93 o
  -2   9  18      498.54      479.05      141.94 o
  -1   9  18      170.90        0.91      126.06 o
   0   9  18      347.34      186.35      101.87 o
   1   9  18      559.40      535.95      155.15 o
  -3   1  19       52.95       33.07     1069.99 o
  -2   1  19      349.78      323.72      164.91 o
  -1   1  19      118.12       90.35      108.89 o
   0   1  19      375.54      138.72      128.41 o
   1   1  19      322.95      299.55      154.14 o
   2   1  19     2189.01     1690.98      230.46 o
  -3   2  19      713.22      473.00      190.16 o
  -2   2  19      857.06     1084.83      117.23 o
  -1   2  19      227.67       59.61       85.83 o
   0   2  19     1610.73     1353.66      170.30 o
   1   2  19      561.87      531.89      228.84 o
   2   2  19      854.75      476.98      143.61 o
  -3   3  19      219.93      121.38      103.80 o
  -2   3  19      108.09        1.19       70.77 o
  -1   3  19     1898.20     1605.17      161.67 o
   0   3  19     2371.24     1957.17      309.13 o
   1   3  19     1744.26     1861.61      175.64 o
   2   3  19     1443.66     1144.02      151.41 o
  -3   4  19      261.76      261.06      125.99 o
  -2   4  19      115.76       30.16      133.21 o
  -1   4  19      248.92       35.25      119.65 o
   0   4  19      767.96      646.96      152.46 o
   1   4  19      713.95      557.19      166.67 o
   2   4  19      178.26       22.57       87.82 o
  -3   5  19       81.04       41.26      169.95 o
  -2   5  19      191.49        0.25      159.15 o
  -1   5  19       13.69        6.73       97.73 o
   0   5  19      159.39      105.99      107.23 o
   1   5  19      927.19      776.79      115.41 o
   2   5  19     -165.58       38.47     2225.72 o
  -2   6  19      196.08        0.00      173.27 o
  -1   6  19      290.84      223.17      135.43 o
   0   6  19      239.56      140.87       87.15 o
   1   6  19      318.98      256.41      159.80 o
  -2   7  19      215.20      181.95      232.17 o
  -1   7  19       88.49        1.37      181.31 o
   0   7  19      273.65       24.50      103.21 o
   1   7  19      227.25      100.67      258.57 o
  -1   8  19      222.94       17.77      166.59 o
   0   8  19     1517.44     1273.98      154.93 o
  -3   0  20      664.81      698.98      148.87 o
  -2   0  20      211.18        4.55      206.29 o
  -1   0  20      283.50      253.23      125.96 o
   0   0  20      261.49      146.56      648.04 o
   1   0  20     -152.15      184.34     1673.97 o
   2   0  20     2306.92     1880.75     1006.67 o
  -3   1  20      172.64      132.06       65.06 o
  -2   1  20      197.93      158.54      272.22 o
  -1   1  20      400.40      311.28      112.84 o
   0   1  20      209.92      164.76       91.77 o
   1   1  20       53.10       23.95      570.19 o
   2   1  20      507.05      305.22      195.78 o
  -3   2  20      391.89      295.58       84.40 o
  -2   2  20      310.99      153.70       86.88 o
  -1   2  20      -47.30       11.09      377.07 o
   0   2  20      260.89        4.36      121.57 o
   1   2  20       90.68        8.05       70.07 o
   2   2  20      163.80       50.28       90.03 o
  -3   3  20      406.68      218.18      108.72 o
  -2   3  20      242.23       42.52      120.33 o
  -1   3  20      232.59        6.99      112.42 o
   0   3  20      251.66      228.08      128.94 o
   1   3  20       92.17        5.42      118.62 o
  -2   4  20      292.96      236.30      148.07 o
  -1   4  20      369.62      394.02      164.88 o
   0   4  20     1037.09      620.05      155.36 o
   1   4  20      518.30      371.49      154.70 o
  -2   5  20       91.17      111.94       78.21 o
  -1   5  20      553.82      535.98      105.08 o
   0   5  20      172.64      203.08      126.81 o
   1   5  20      930.20      788.47      127.91 o
  -1   6  20      316.87      257.54      104.30 o
   0   6  20      174.84        4.33       75.94 o
  -2   1  21       29.03       23.03       75.56 o
  -1   1  21      305.00      397.81      144.38 o
   0   1  21     2793.81     2619.95      270.54 o
   1   1  21      456.30       26.94      155.13 o
  -2   2  21      436.12      323.85      110.24 o
  -1   2  21      878.29      661.60      211.86 o
   0   2  21      202.06       15.41      139.48 o
   1   2  21       76.47        0.98      103.65 o
  -2   3  21     -145.32        4.56      113.60 o
  -1   3  21     1616.75     1498.87      195.08 o
   0   3  21      504.57      240.83      174.29 o
  -1   4  21      899.27      641.41      221.38 o
   0   4  21     1181.01     1007.45      212.17 o
